# Supplementary material for: Regulation of MYB by distal enhancer elements in human myeloid leukemia
Source: Cell Death Dis. 2021 Feb 26;12(2):223. doi: 10.1038/s41419-021-03515-z (PMC7910426; doi:10.1038/s41419-021-03515-z)
Supplement: Supplementary file 5 — Supplementary Table2 [file 41419_2021_3515_MOESM5_ESM.xlsx]

## Sheet: Sheet1
Supplementary Table 2. Potential inter-chromosome interaction loci detected by 4C sequencing in K562, U937, HL-60 and HeLa cells.
Cell Lines	seqnames	start	end	normalized read counts	feature	shortestDistance	symbol
K562	chr2	91960475	93070719	23413.1	ENSG00000236969	3495	NA
K562	chr2	91740584	93224579	22690.9	ENSG00000235388	16	NA
K562	chr2	91793158	93293157	22690.9	ENSG00000143429	12028	NA
K562	chr2	90958550	92374077	22268.8	ENSG00000223816	151051	NA
K562	chr2	90999481	92481687	22268.8	ENSG00000223816	258661	NA
K562	chr2	91043158	92543157	22268.8	ENSG00000223816	320131	NA
K562	chr2	91405175	92515774	22268.8	ENSG00000226615	230756	NA
K562	chr2	91666314	93082433	22268.8	ENSG00000219041	12773	NA
K562	chr22	22395931	23387191	11439.5	ENSG00000253794	2085	NA
K562	chr1	143813638	145313637	10196.1	ENSG00000255168	6159	NA
K562	chr13	90657318	91742412	10025	ENSG00000234625	565	NA
K562	chr22	22057530	23261807	9940.02	ENSG00000222037	100	NA
K562	chr22	22362495	23241536	9740.96	ENSG00000254709	3249	IGLL5
K562	chr13	90836063	91994373	9651.93	ENSG00000224419	46575	NA
K562	chr22	22560322	23592026	9370.85	ENSG00000211642	8862	NA
K562	chr7	106240489	107297081	9134.77	ENSG00000225935	13613	NA
K562	chr7	105978985	106917290	9018.74	ENSG00000243797	33712	NA
K562	chr22	22802016	23651163	8716.65	ENSG00000253631	2524	NA
K562	chr13	90379748	91560786	8232.5	ENSG00000234227	105663	NA
K562	chr10	62992365	64065612	7999.43	ENSG00000234756	1820	LOC105378325
K562	chr22	22659669	23778255	7982.42	ENSG00000234928	997	LINC01659
K562	chr22	22891561	23914327	7953.42	ENSG00000224277	1367	NA
K562	chr1	143633046	145133045	7925.41	ENSG00000238603	13968	NA
K562	chr10	62794870	63779380	7893.4	ENSG00000150347	77323	ARID5B
K562	chr2	36913298	37626458	7866.39	ENSG00000205221	10535	VIT
K562	chr10	63010098	63799299	7833.38	ENSG00000150347	57404	ARID5B
K562	chr7	106076264	106741914	7802.37	ENSG00000005249	56820	PRKAR2B
K562	chr10	62942453	63993551	7748.35	ENSG00000221094	117491	NA
K562	chr3	76327424	77435484	7684.33	ENSG00000213450	68735	NA
K562	chr3	76418208	77596652	7604.31	ENSG00000212104	48839	NA
K562	chr22	20798933	21954029	7564.3	ENSG00000215493	5476	NA
K562	chr10	62429658	63455247	7477.27	ENSG00000272592	10101	NA
K562	chr3	154363719	155250229	7474.27	ENSG00000243154	5726	NA
K562	chr3	154680066	155480951	7454.26	ENSG00000241307	1945	NA
K562	chr22	20652329	21963920	7420.25	ENSG00000223579	9078	NA
K562	chr2	36708419	37677356	7417.25	ENSG00000253078	14605	NA
K562	chr10	62476732	63507997	7390.24	ENSG00000151150	16516	ANK3
K562	chr7	151745797	152669205	7378.24	ENSG00000239045	20188	NA
K562	chr22	20751429	22107196	7372.24	ENSG00000100027	17073	YPEL1
K562	chr17	29548488	30507166	7365.24	ENSG00000269402	281	NA
K562	chr22	20624567	22124566	7322.22	ENSG00000223579	7456	NA
K562	chr3	154535786	155435694	7307.22	ENSG00000243969	9019	NA
K562	chr2	37033313	37938755	7298.22	ENSG00000268688	35014	NA
K562	chr7	151574507	152508469	7267.21	ENSG00000212219	22853	NA
K562	chr13	90970267	92126413	7264.21	ENSG00000179399	75484	GPC5
K562	chr2	36674791	37699953	7264.21	ENSG00000253078	37202	NA
K562	chr3	154281203	155078928	7208.19	ENSG00000239443	51332	NA
K562	chr22	20001429	21501428	7124.16	ENSG00000099889	2902	ARVCF
K562	chr2	43561868	44570083	6994.12	ENSG00000138079	21450	SLC3A1
K562	chr1	143595187	145095186	6949.11	ENSG00000271546	6619	NA
K562	chr9	103846509	104670428	6900.1	ENSG00000238143	41209	NA
K562	chr7	105748221	106732755	6881.09	ENSG00000008282	4801	SYPL1
K562	chr7	105827552	106830449	6881.09	ENSG00000105856	12525	HBP1
K562	chr7	151903615	152824895	6857.08	ENSG00000265275	70991	NA
K562	chr9	100217579	101375364	6853.08	ENSG00000229897	4949	NA
K562	chr9	103692298	104766389	6845.08	ENSG00000229541	45652	NA
K562	chr9	133659650	134970337	6822.07	ENSG00000160563	15042	MED27
K562	chr7	152041488	153051210	6809.07	ENSG00000270405	22360	NA
K562	chr2	150286246	151309055	6801.07	ENSG00000223604	10165	NA
K562	chr13	91199866	92270182	6797.06	ENSG00000179399	219253	GPC5
K562	chr9	103765167	105017623	6792.06	ENSG00000148123	25824	PLPPR1
K562	chr9	103768750	105014950	6792.06	ENSG00000148123	22241	PLPPR1
K562	chr1	226594214	227487061	6788.06	ENSG00000143799	1566	PARP1
K562	chr3	15819108	16765680	6781.06	ENSG00000229271	26694	NA
K562	chr18	1801520	3041772	6777.06	ENSG00000252258	16208	NA
K562	chr8	20596252	21819887	6744.05	ENSG00000130227	42707	XPO7
K562	chr11	94443671	95189828	6725.04	ENSG00000255929	29850	LOC105369438
K562	chr7	106329001	107396441	6723.04	ENSG00000105879	5671	CBLL1
K562	chr13	91004636	91957761	6655.02	ENSG00000214178	32930	NA
K562	chr11	94316394	95181938	6642.02	ENSG00000255929	37898	LOC105369438
K562	chr11	94327123	95211159	6642.02	ENSG00000201204	4621	NA
K562	chr13	90251712	91420413	6587	ENSG00000234384	233079	LINC01049
K562	chr9	100125519	101128201	6563.99	ENSG00000221269	317	MIR1302-8
K562	chr9	100195219	101365815	6563.99	ENSG00000136842	68243	TMOD1
K562	chr9	133269314	134536004	6547.99	ENSG00000215428	4715	NA
K562	chr8	129531161	130240225	6544.99	ENSG00000254275	45764	LINC00824
K562	chr10	62624209	63395986	6534.98	ENSG00000072422	4987	RHOBTB1
K562	chr8	20594564	21968071	6523.98	ENSG00000173566	1139	NA
K562	chr13	90522656	91486616	6519.98	ENSG00000251753	52493	NA
K562	chr11	77230533	78342905	6517.98	ENSG00000074201	4552	CLNS1A
K562	chr11	77242999	78415967	6517.98	ENSG00000074201	17018	CLNS1A
K562	chr11	94614092	95177980	6488.97	ENSG00000256469	6875	NA
K562	chr3	154806974	155698484	6429.95	ENSG00000163655	36669	GMPS
K562	chr4	159398807	160400602	6385.94	ENSG00000249901	13111	NA
K562	chr7	105531977	106425991	6372.94	ENSG00000251978	3830	NA
K562	chr5	37021005	37805825	6342.93	ENSG00000238335	3658	NA
K562	chr18	4256711	5348067	6331.92	ENSG00000261520	7891	DLGAP1-AS5
K562	chr8	129362248	130219972	6309.92	ENSG00000254275	55267	LINC00824
K562	chr9	133552556	134336955	6309.92	ENSG00000130713	16552	EXOSC2
K562	chr9	133023311	134295987	6299.91	ENSG00000148357	23571	HMCN2
K562	chr9	133198884	134256426	6299.91	ENSG00000160539	71777	PLPP7
K562	chr1	245873089	246829578	6295.91	ENSG00000162852	2308	CNST
K562	chr7	154680910	155999532	6264.9	ENSG00000207061	20615	NA
K562	chr1	246351334	247298018	6254.9	ENSG00000202184	982	NA
K562	chr1	171100137	172011845	6248.9	ENSG00000117507	6742	FMO6P
K562	chr1	246016345	247089684	6238.89	ENSG00000252011	92853	NA
K562	chr12	95281805	96002244	6231.89	ENSG00000184752	9026	LOC105369915
K562	chr9	127577024	128538027	6226.89	ENSG00000167081	28403	PBX3
K562	chr3	181898665	182687858	6225.89	ENSG00000244346	13763	NA
K562	chr18	4307773	5550180	6217.89	ENSG00000265316	69206	NA
U937	chr2	91960475	93070719	23218.6	ENSG00000236969	3495	NA
U937	chr2	90958550	92374077	23139.3	ENSG00000223816	151051	NA
U937	chr2	90999481	92481687	23139.3	ENSG00000223816	258661	NA
U937	chr2	91043158	92543157	23139.3	ENSG00000223816	320131	NA
U937	chr2	91405175	92515774	23139.3	ENSG00000226615	230756	NA
U937	chr2	91740584	93224579	23085.5	ENSG00000235388	16	NA
U937	chr2	91666314	93082433	23025.3	ENSG00000219041	12773	NA
U937	chr2	91793158	93293157	23016.2	ENSG00000143429	12028	NA
U937	chr2	172628059	173589134	15417.4	ENSG00000228389	1933	NA
U937	chr2	172794189	173645608	14463.2	ENSG00000228016	44674	RAPGEF4-AS1
U937	chr2	172920232	173777733	13346.8	ENSG00000232292	18622	NA
U937	chr2	173108597	174063531	13028.7	ENSG00000091436	69207	MAP3K20
U937	chr2	172902355	173548400	12904.8	ENSG00000230104	8774	NA
U937	chr2	172488103	173352360	11561.4	ENSG00000091409	18821	ITGA6
U937	chr2	173219899	174067291	10032.2	ENSG00000091436	65447	MAP3K20
U937	chr1	144383046	145883045	9081.64	ENSG00000271223	9097	NA
U937	chr21	41497335	42420597	9077.99	ENSG00000263973	86944	MIR4760
U937	chr1	144345187	145760681	8815.52	ENSG00000174827	3393	PDZK1
U937	chr21	41675498	42497688	8233.17	ENSG00000235123	79512	DSCAM-AS1
U937	chr21	41621985	42652963	8187.6	ENSG00000182240	1482	BACE2
U937	chr2	172578765	173225943	8124.72	ENSG00000232555	37478	NA
U937	chr21	41291804	42278369	8006.24	ENSG00000230859	41970	NA
U937	chr2	173225378	173870666	7984.37	ENSG00000091428	46955	RAPGEF4
U937	chr13	85041807	86454930	7858.6	ENSG00000228597	52431	NA
U937	chr1	144563638	146063637	7720.08	ENSG00000227216	3294	NA
U937	chr8	100771873	101696990	7704.58	ENSG00000252764	1188	NA
U937	chr13	85413525	86605920	7609.8	ENSG00000228241	62252	NA
U937	chr8	100353399	101308607	7446.67	ENSG00000237704	590	NA
U937	chr8	100400565	101303332	7446.67	ENSG00000104450	31826	SPAG1
U937	chr11	127686045	129186044	7350.98	ENSG00000255259	19668	NA
U937	chr11	127621919	129081332	7293.56	ENSG00000199260	8367	NA
U937	chr11	127710764	128915080	7227.95	ENSG00000206847	14613	NA
U937	chr2	172366102	173222276	7208.81	ENSG00000233762	7647	NA
U937	chr11	127169243	128642355	7104.91	ENSG00000151702	40807	FLI1
U937	chr13	88493497	89792250	7075.75	ENSG00000232204	48930	NA
U937	chr3	69950618	71325039	7026.54	ENSG00000265722	18658	NA
U937	chr8	52408038	53443854	6930.84	ENSG00000147488	70335	ST18
U937	chr4	25725405	27210118	6860.67	ENSG00000091490	23650	SEL1L3
U937	chr8	100831003	101793683	6853.38	ENSG00000242399	4590	NA
U937	chr1	16922387	17950751	6829.68	ENSG00000219481	17670	NBPF1
U937	chr8	100851949	101764769	6816.92	ENSG00000221527	12614	NA
U937	chr1	16878297	17959071	6796.87	ENSG00000225710	729	NA
U937	chr2	48255471	49348007	6787.76	ENSG00000230773	86636	NA
U937	chr20	57032507	58532506	6764.98	ENSG00000198768	1650	APCDD1L
U937	chr2	48176917	49218982	6703.01	ENSG00000230773	8082	NA
U937	chr13	111168966	112358047	6676.58	ENSG00000139832	6451	RAB20
U937	chr13	85507887	86682937	6623.72	ENSG00000232252	47989	NA
U937	chr2	148296368	149287620	6554.45	ENSG00000204406	11815	MBD5
U937	chr21	41137919	42106050	6524.38	ENSG00000183036	101324	PCP4
U937	chr13	92559111	93691461	6516.18	ENSG00000252508	152986	NA
U937	chr16	70949741	72001113	6505.24	ENSG00000263320	36011	NA
U937	chr13	110580237	112066373	6491.57	ENSG00000153495	69777	TEX29
U937	chr21	41785087	42844251	6476.99	ENSG00000157601	13110	MX1
U937	chr4	26115927	27230256	6466.96	ENSG00000222206	5207	NA
U937	chr3	70637829	72002930	6456.94	ENSG00000239250	126316	NA
U937	chr13	88385468	89550692	6425.95	ENSG00000223404	67823	LINC00397
U937	chr1	45021128	45968440	6423.22	ENSG00000236624	2689	NA
U937	chr1	45059154	46093889	6423.22	ENSG00000159588	4160	CCDC17
U937	chr13	88475335	89665248	6420.49	ENSG00000233211	34209	NA
U937	chr3	70539581	71751402	6401.35	ENSG00000270562	114842	NA
U937	chr1	144211310	145711309	6379.47	ENSG00000121848	15091	NA
U937	chr3	170607748	171644571	6329.35	ENSG00000163577	1544	EIF5A2
U937	chr13	111323306	112823305	6325.7	ENSG00000134905	29547	CARS2
U937	chr20	57486499	58811593	6314.77	ENSG00000101158	69764	NELFCD
U937	chr3	69891150	71107709	6314.77	ENSG00000265722	78126	NA
U937	chr3	69928058	71151102	6314.77	ENSG00000265722	41218	NA
U937	chr13	84924148	86091624	6276.49	ENSG00000226317	27081	LINC00351
U937	chr4	25933914	27283683	6268.29	ENSG00000249699	164	LINC02261
U937	chr3	70499430	71708558	6241.86	ENSG00000270562	71998	NA
U937	chr1	53388327	54451752	6228.19	ENSG00000231866	2594	NA
U937	chr1	143595187	145095186	6226.37	ENSG00000271546	6619	NA
U937	chr8	52266570	53262081	6211.79	ENSG00000147485	34432	PXDNL
U937	chr21	41958967	43029748	6210.87	ENSG00000252771	4905	NA
U937	chr2	173348983	174200872	6169.86	ENSG00000225205	3415	NA
U937	chr4	25924557	27293144	6165.31	ENSG00000249699	9297	LINC02261
U937	chr16	71475428	72484242	6120.65	ENSG00000262008	1530	NA
U937	chr8	52305865	53296207	6116.09	ENSG00000254025	42297	NA
U937	chr1	53258085	54248968	6097.87	ENSG00000201003	12142	NA
U937	chr9	29388914	30871541	6074.17	ENSG00000233278	39318	NA
U937	chr13	85156615	86099841	6050.48	ENSG00000226317	18864	LINC00351
U937	chr13	110754109	112089565	6042.27	ENSG00000187498	47209	COL4A1
U937	chr13	92692317	93841931	6017.67	ENSG00000252508	19780	NA
U937	chr2	149678879	150781504	6005.82	ENSG00000162947	65799	LINC01931
U937	chr2	149773530	150798961	6005.82	ENSG00000162947	83256	LINC01931
U937	chr1	143633046	145133045	5989.42	ENSG00000238603	13968	NA
U937	chr2	148226358	149261004	5983.95	ENSG00000207161	3343	NA
U937	chr1	16334633	17421960	5982.12	ENSG00000173641	5890	HSPB7
U937	chr1	16405799	17438974	5982.12	ENSG00000142627	45033	EPHA2
U937	chr1	16661396	17621880	5964.81	ENSG00000142619	11152	PADI3
U937	chr13	87825326	89161666	5951.14	ENSG00000228074	45933	NA
U937	chr13	88555811	89546177	5948.4	ENSG00000231019	239311	LOC105370306
U937	chr8	100722215	101423350	5943.85	ENSG00000265599	28277	MIR4471
U937	chr3	170350626	171367118	5941.11	ENSG00000213174	21009	NA
U937	chr20	50929939	52152728	5939.29	ENSG00000259723	31875	NA
U937	chr11	127905800	129236240	5911.04	ENSG00000255259	69864	NA
U937	chr20	56343609	57721404	5868.21	ENSG00000232925	32718	NA
U937	chr13	62813687	63595135	5861.83	ENSG00000227611	81751	LINC01074
U937	chr1	53158901	54292078	5826.28	ENSG00000162377	5137	COA7
U937	chr13	92795348	93854820	5824.46	ENSG00000229287	37620	NA
U937	chr16	71294446	72169253	5799.85	ENSG00000180917	20846	CMTR2
HL-60	chr2	91960475	93070719	53544	ENSG00000236969	3495	NA
HL-60	chr2	90958550	92374077	50629.9	ENSG00000223816	151051	NA
HL-60	chr2	90999481	92481687	50629.9	ENSG00000223816	258661	NA
HL-60	chr2	91043158	92543157	50629.9	ENSG00000223816	320131	NA
HL-60	chr2	91405175	92515774	50629.9	ENSG00000226615	230756	NA
HL-60	chr2	91666314	93082433	50629.9	ENSG00000219041	12773	NA
HL-60	chr2	91740584	93224579	50629.9	ENSG00000235388	16	NA
HL-60	chr2	91793158	93293157	50629.9	ENSG00000143429	12028	NA
HL-60	chr18	59150954	60626727	42008.1	ENSG00000081913	20939	PHLPP1
HL-60	chr18	59571294	60956237	38079.1	ENSG00000267597	53212	NA
HL-60	chr18	59672097	60860389	38079.1	ENSG00000197563	38703	PIGN
HL-60	chr18	59331293	60584968	37597.4	ENSG00000267038	17593	NA
HL-60	chr3	55169511	56245673	37329	ENSG00000200238	26423	NA
HL-60	chr3	55345495	56248003	36568.7	ENSG00000242568	23995	NA
HL-60	chr3	55363836	56378904	34009	ENSG00000242568	5654	NA
HL-60	chr3	55943783	56720810	33086.9	ENSG00000163946	3545	FAM208A
HL-60	chr18	59888841	61262567	33073.2	ENSG00000197641	8344	SERPINB13
HL-60	chr18	59055759	60288434	32268.1	ENSG00000206769	3069	NA
HL-60	chr3	55559742	56327823	31167.2	ENSG00000240777	84889	LOC105377100
HL-60	chr18	3050613	4311669	30489.4	ENSG00000101605	16192	MYOM1
HL-60	chr18	3050613	4311669	30489.4	LRG_426	16192	NA
HL-60	chr18	2980205	4228324	30393.1	ENSG00000264186	10445	NA
HL-60	chr18	58831396	60311191	30351.8	ENSG00000141664	56249	ZCCHC2
HL-60	chr18	59958131	61150940	28758.8	ENSG00000206075	6946	SERPINB5
HL-60	chr18	3809884	5102946	28748.5	ENSG00000238790	1433	NA
HL-60	chr18	54185920	55685919	28108.6	ENSG00000265200	1803	NA
HL-60	chr4	17079798	18448673	27823	ENSG00000250819	93582	LINC02493
HL-60	chr3	55796750	56709971	27245	ENSG00000180376	54125	CCDC66
HL-60	chr3	55871370	56893129	27138.4	ENSG00000264013	15150	MIR3938
HL-60	chr3	55707592	56796554	26870	ENSG00000163946	79289	FAM208A
HL-60	chr18	54331396	55831395	26784	ENSG00000206865	89061	NA
HL-60	chr18	54344104	55844103	26784	ENSG00000206865	76353	NA
HL-60	chr4	17168608	18564495	26464.1	ENSG00000250819	4772	LINC02493
HL-60	chr8	127853108	128405807	26384.9	ENSG00000253929	931	NA
HL-60	chr8	126513975	127347960	26168.2	ENSG00000244791	6180	LOC101927657
HL-60	chr18	67540123	69040122	25978.9	ENSG00000150637	41729	CD226
HL-60	chr18	67553815	69000746	25978.9	ENSG00000150637	55421	CD226
HL-60	chr18	3694598	4818824	25886.1	ENSG00000266513	75419	NA
HL-60	chr18	3604265	4840405	25263.3	ENSG00000266401	49145	NA
HL-60	chr10	95778807	96670123	25211.7	ENSG00000225354	27023	NA
HL-60	chr11	117970005	119047423	24843.6	ENSG00000160703	7302	NLRX1
HL-60	chr2	105332067	106453693	24688.8	ENSG00000207249	17625	NA
HL-60	chr2	105063036	106273577	24623.4	ENSG00000234781	41880	LINC01103
HL-60	chr2	105090459	106403379	24578.7	ENSG00000234781	14457	LINC01103
HL-60	chr18	3681141	4934405	24564.9	ENSG00000266513	88876	NA
HL-60	chr11	29712793	30984533	24337.8	ENSG00000254734	22663	NA
HL-60	chr11	29845042	31097109	24337.8	ENSG00000261340	156618	LINC01616
HL-60	chr8	61083963	62307618	24176.1	ENSG00000178538	15943	CA8
HL-60	chr10	95989927	96564132	24090.1	ENSG00000230338	29742	NA
HL-60	chr15	71236541	71946724	24028.2	ENSG00000242276	118899	NA
HL-60	chr11	117603046	118432972	23969.7	ENSG00000243431	677	NA
HL-60	chr4	154589556	155722479	23907.8	ENSG00000252604	10843	NA
HL-60	chr1	71723561	72791843	23856.2	ENSG00000227207	24331	NA
HL-60	chr1	71752786	72916148	23856.2	ENSG00000226324	79951	NA
HL-60	chr18	3123195	4266000	23856.2	ENSG00000261520	1398	DLGAP1-AS5
HL-60	chr4	17072237	18285473	23629.1	ENSG00000249998	3289	NA
HL-60	chr11	117448782	118491227	23605	ENSG00000019144	14072	PHLDB1
HL-60	chr18	67206040	68671187	23316	ENSG00000265643	55177	NA
HL-60	chr4	35611363	36942685	23257.5	ENSG00000248215	299163	LINC02505
HL-60	chr3	23991267	24990696	23223.1	ENSG00000224074	146493	LINC00691
HL-60	chr18	67325907	68825906	23009.8	ENSG00000266840	46307	NA
HL-60	chr4	154467846	155264297	22916.9	ENSG00000250771	93474	LOC100419170
HL-60	chr18	67938614	69433033	22875.7	ENSG00000170677	17523	SOCS6
HL-60	chr11	117639657	118750787	22755.2	ENSG00000137731	31902	FXYD2
HL-60	chr11	117694680	118845177	22755.2	ENSG00000176302	2760	FOXR1
HL-60	chr8	128109007	128936553	22683	ENSG00000254166	88873	CCAT1;PCAT2
HL-60	chr4	154350232	155362385	22652	ENSG00000121210	37266	TMEM131L
HL-60	chr4	21387924	22812000	22576.3	ENSG00000249948	9198	GBA3
HL-60	chr1	71452386	72485705	22562.6	ENSG00000269933	19151	NA
HL-60	chr18	63058305	64322271	22480	ENSG00000221536	1533	NA
HL-60	chr8	61338492	62364208	22428.4	ENSG00000251396	41345	LINC01301
HL-60	chr2	179530267	180380575	22369.9	ENSG00000267784	57917	NA
HL-60	chr18	53900954	55400953	22314.9	ENSG00000267040	4323	LOC100505549
HL-60	chr18	53900954	55400953	22314.9	ENSG00000267787	4323	NA
HL-60	chr21	20570421	22070420	22070.6	ENSG00000226818	46439	NA
HL-60	chr1	189403285	190431801	21963.9	ENSG00000225811	100401	NA
HL-60	chr4	17678855	18898229	21963.9	ENSG00000047662	47926	FAM184B
HL-60	chr4	154024682	155154429	21957	ENSG00000264137	14284	NA
HL-60	chr4	17487484	18433251	21902	ENSG00000151552	25600	QDPR
HL-60	chr4	17764236	19131749	21747.2	ENSG00000047662	18899	FAM184B
HL-60	chr18	3158628	4461139	21647.4	ENSG00000265545	1681	NA
HL-60	chr4	154090862	155259042	21619.9	ENSG00000252030	95952	NA
HL-60	chr9	82048422	82981682	21564.8	ENSG00000236521	6429	NA
HL-60	chr8	61124902	62418631	21496	ENSG00000177182	4427	CLVS1
HL-60	chr2	105329638	106168910	21475.4	ENSG00000207249	20054	NA
HL-60	chr2	104771430	105892704	21441	ENSG00000268809	10119	NA
HL-60	chr3	128060269	129031945	21416.9	ENSG00000183624	6916	HMCES
HL-60	chr3	128070123	129029421	21416.9	ENSG00000183624	4392	HMCES
HL-60	chr10	95780318	96682757	21392.8	ENSG00000252895	26477	NA
HL-60	chr3	44812966	45711816	21306.8	ENSG00000144791	16014	LIMD1
HL-60	chr3	44884290	45899018	21306.8	ENSG00000169964	19071	TMEM42
HL-60	chr4	35461307	36930293	21193.3	ENSG00000250416	28127	NA
HL-60	chr18	1196016	2407024	21186.4	ENSG00000132204	58368	LINC00470
HL-60	chr8	127820564	128496067	21093.5	ENSG00000246228	1683	CASC8
HL-60	chr12	68990362	69989840	20680.6	ENSG00000166226	5510	CCT2
HL-60	chr18	54650954	56150953	20388.2	ENSG00000252330	17394	NA
HL-60	chr12	68936261	69970629	20350.3	ENSG00000166225	2933	FRS2
HL-60	chr18	36712983	37951262	20312.5	ENSG00000267374	73905	MIR924HG
HL-60	chr11	29960901	31044983	20233.4	ENSG00000261340	40759	LINC01616
HL-60	chr11	30067924	30978042	20233.4	ENSG00000254532	2319	NA
HL-60	chr4	35334742	36423298	20147.4	ENSG00000251438	29266	NA
HL-60	chr21	20809580	22090453	20123.3	ENSG00000230198	156575	NA
HeLa	chr2	91960475	93070719	6132.89	ENSG00000236969	3495	NA
HeLa	chr2	91793158	93293157	4565.13	ENSG00000143429	12028	NA
HeLa	chr2	90958550	92374077	4023.47	ENSG00000223816	151051	NA
HeLa	chr2	90999481	92481687	4023.47	ENSG00000223816	258661	NA
HeLa	chr2	91043158	92543157	4023.47	ENSG00000223816	320131	NA
HeLa	chr2	91405175	92515774	4023.47	ENSG00000226615	230756	NA
HeLa	chr2	91666314	93082433	4023.47	ENSG00000219041	12773	NA
HeLa	chr2	91740584	93224579	4023.47	ENSG00000235388	16	NA
HeLa	chr3	189585234	190467782	3493.53	ENSG00000232610	33594	NA
HeLa	chrX	17036339	18383050	3342.59	ENSG00000102098	10203	SCML2
HeLa	chrX	16670163	17943172	3198.18	ENSG00000047230	60896	CTPS2
HeLa	chr9	134992469	136395295	3160.04	ENSG00000187616	1561	MYMK
HeLa	chr12	106352870	107484557	3158.95	ENSG00000257773	56805	NA
HeLa	chr5	37603277	38380650	3105	ENSG00000222743	16810	NA
HeLa	chr15	73182881	74047630	3057.59	ENSG00000205363	2542	INSYN1
HeLa	chr5	70808825	72256289	3050.78	ENSG00000157107	4481	FCHO2
HeLa	chr3	169577041	170605853	3037.97	ENSG00000114248	10677	LRRC31
HeLa	chr3	130945740	131900939	3036.88	ENSG00000240854	5384	NA
HeLa	chr15	74953948	75880573	3031.98	ENSG00000169410	8943	PTPN9
HeLa	chr9	126422250	127347908	3005.55	ENSG00000231149	69573	NA
HeLa	chr22	25401370	26619805	3001.73	ENSG00000100095	54365	SEZ6L
HeLa	chr3	131423340	132379892	2989.2	ENSG00000240303	325	ACAD11
HeLa	chr9	134554718	135902287	2969.58	ENSG00000196205	5734	NA
HeLa	chr3	131392040	132334856	2964.68	ENSG00000129048	2955	ACKR4
HeLa	chr9	134812807	135929252	2943.16	ENSG00000148308	4638	GTF3C5
HeLa	chr15	66718996	67807795	2905.83	ENSG00000103599	13197	IQCH
HeLa	chr7	92879986	93708371	2892.75	ENSG00000236938	1902	NA
HeLa	chr3	169338119	170349544	2876.95	ENSG00000242795	3620	NA
HeLa	chr12	47782272	48697681	2873.95	ENSG00000258234	19688	NA
HeLa	chr16	84293051	85543540	2872.86	ENSG00000260858	1604	NA
HeLa	chr12	106918714	108114039	2855.97	ENSG00000240441	129	NA
HeLa	chr3	189864274	190765791	2840.71	ENSG00000212489	18932	NA
HeLa	chr22	25224258	26463300	2834.71	ENSG00000133454	36293	MYO18B
HeLa	chr3	196963369	197910290	2833.9	ENSG00000236438	15596	FAM157A
HeLa	chr12	54422497	55153327	2828.99	ENSG00000172789	4140	HOXC5
HeLa	chr3	130920791	131863288	2823.82	ENSG00000250608	123145	LOC339874
HeLa	chr9	126630886	127574342	2810.19	ENSG00000185585	2822	OLFML2A
HeLa	chr9	126587969	127351298	2807.2	ENSG00000234881	17346	NA
HeLa	chr15	72977751	73828188	2803.65	ENSG00000175202	739	HIGD2B
HeLa	chr5	132684927	133818157	2785.94	ENSG00000250994	10053	NA
HeLa	chr9	135228503	136623054	2780.49	ENSG00000107290	1869	SETX
HeLa	chr9	135228503	136623054	2780.49	LRG_268	1869	NA
HeLa	chr5	6199960	7092996	2772.87	ENSG00000212258	45547	NA
HeLa	chr5	6214037	7117164	2772.87	ENSG00000212258	69715	NA
HeLa	chr15	72754092	73611669	2772.59	ENSG00000261187	3377	NA
HeLa	chr12	54250629	55160060	2766.33	ENSG00000249641	78483	HOXC13-AS
HeLa	chr12	107959463	109278838	2754.34	ENSG00000110887	15981	DAO
HeLa	chr5	70761305	72138355	2749.98	ENSG00000253536	10283	NA
HeLa	chr12	106190577	107297821	2744.8	ENSG00000257119	2059	NA
HeLa	chr12	50159546	51173599	2737.99	ENSG00000257730	5197	NA
HeLa	chr12	54282723	55194862	2735.54	ENSG00000249641	46389	HOXC13-AS
HeLa	chr22	24783932	26018807	2721.37	ENSG00000128271	29915	ADORA2A
HeLa	chr12	53803557	54761888	2717.83	ENSG00000139572	3617	GPR84
HeLa	chr11	72935383	73903451	2700.66	ENSG00000260401	14637	NA
HeLa	chr3	194009026	194940902	2693.31	ENSG00000214145	5228	LINC00887
HeLa	chr12	53768784	54732474	2690.58	ENSG00000199122	1376	MIR148B
HeLa	chr7	93066657	93680331	2686.77	ENSG00000004948	12858	CALCR
HeLa	chr9	116414618	117610094	2685.68	ENSG00000229817	771	NA
HeLa	chr11	73008736	73931051	2683.22	ENSG00000257038	9544	LOC100287837
HeLa	chr5	138108127	139280724	2675.87	ENSG00000250692	44750	NA
HeLa	chr5	5766996	6661078	2672.87	ENSG00000145545	8597	SRD5A1
HeLa	chr3	187215605	188089619	2672.05	ENSG00000157005	171089	SST
HeLa	chr5	171059126	172329401	2672.05	ENSG00000113719	50287	ERGIC1
HeLa	chr5	37804821	38586043	2669.6	ENSG00000168621	7958	GDNF
HeLa	chr14	68151147	69289900	2669.33	ENSG00000258466	5937	NA
HeLa	chr3	189416714	190311833	2667.42	ENSG00000196083	64010	IL1RAP
HeLa	chr15	68790272	69737826	2666.06	ENSG00000137807	2938	KIF23
HeLa	chr14	70332359	71347058	2661.43	ENSG00000242071	19698	NA
HeLa	chr3	193669602	194603419	2656.8	ENSG00000214146	5559	LINC02026
HeLa	chr12	106744199	107917543	2656.25	ENSG00000013503	7237	POLR3B
HeLa	chr5	10232023	11155401	2654.62	ENSG00000150756	5581	FAM173B
HeLa	chr5	10240238	11150032	2654.62	ENSG00000248968	8199	NA
HeLa	chr3	184133795	185026883	2653.8	ENSG00000073803	26154	MAP3K13
HeLa	chr15	66615685	67662611	2648.62	ENSG00000260773	8356	NA
HeLa	chr3	184580339	185467577	2646.99	ENSG00000163915	20002	IGF2BP2-AS1
HeLa	chr9	134314994	135669943	2646.71	ENSG00000224992	24344	NA
HeLa	chr9	89254037	90350157	2645.62	ENSG00000135047	3849	CTSL
HeLa	chr12	54705345	55579877	2636.63	ENSG00000207381	6220	NA
HeLa	chr7	151311441	152180151	2629	ENSG00000261455	17517	LINC01003
HeLa	chr9	126885080	127813489	2624.37	ENSG00000177736	82266	NA
HeLa	chr12	106897991	107880312	2623.55	ENSG00000257545	8255	LOC100287944
HeLa	chr3	186978697	187843801	2621.92	ENSG00000234238	18917	NA
HeLa	chr11	76202392	77199899	2620.29	ENSG00000268635	11825	NA
HeLa	chr11	76220186	77199388	2620.29	ENSG00000268635	11314	NA
HeLa	chr3	169453614	170314372	2613.75	ENSG00000013293	10509	SLC7A14
HeLa	chr9	133902660	135206776	2613.2	ENSG00000126878	69203	AIF1L
HeLa	chr7	93040429	93980332	2610.75	ENSG00000004948	13370	CALCR
HeLa	chr3	194136511	195073570	2610.2	ENSG00000227433	2811	NA
HeLa	chr9	123683869	124719394	2608.57	ENSG00000056558	7582	TRAF1
HeLa	chr8	118862127	119798580	2604.75	ENSG00000242206	24140	NA
HeLa	chr11	99299889	100270790	2602.85	ENSG00000255547	62433	NA
HeLa	chr9	127818627	128774276	2600.67	ENSG00000167081	44620	PBX3
HeLa	chr5	70853837	72099329	2600.12	ENSG00000131844	29278	MCCC2
HeLa	chr22	25282284	26201072	2596.04	ENSG00000199783	14830	NA
HeLa	chr14	68375082	69596703	2591.4	ENSG00000259165	44597	NA
HeLa	chr15	67263396	68318456	2582.69	ENSG00000256122	12	NA
HeLa	chr3	193542912	194475140	2581.32	ENSG00000229155	17437	LINC02038
HeLa	chr10	75584248	76680098	2579.14	ENSG00000148660	11989	CAMK2G
HeLa	chr12	50666573	51700954	2576.15	ENSG00000050405	10756	LIMA1
HeLa	chr5	141160290	142356689	2573.69	ENSG00000156453	72648	PCDH1
HeLa	chr9	127102615	128051432	2572.6	ENSG00000264237	10120	NA
