# Supplementary material for: Regulation of MYB by distal enhancer elements in human myeloid leukemia
Source: Cell Death Dis. 2021 Feb 26;12(2):223. doi: 10.1038/s41419-021-03515-z (PMC7910426; doi:10.1038/s41419-021-03515-z)
Supplement: Supplementary file 6 — Supplementary Table3 [file 41419_2021_3515_MOESM6_ESM.xlsx]

## Sheet: Sheet1
Supplementary Table 3. Potential inter-chromosome interaction loci detected by 4C sequencing in K562 cells during hemin-induced differentiation.
Cell Lines	seqnames	start	end	normalized read counts	feature	shortestDistance	symbol
K562ctr	chr2	92291525	93791524	8137.38	ENSG00000223816	68499	NA
K562ctr	chr16	83782815	85282814	7786.14	ENSG00000260788	23726	NA
K562ctr	chr2	90874198	92374197	6809.44	ENSG00000223816	151171	NA
K562ctr	chr2	91541525	93041524	6809.44	ENSG00000226615	94406	NA
K562ctr	chr2	91624198	93124197	6809.44	ENSG00000226615	11733	NA
K562ctr	chr8	123642745	125069890	6662.97	ENSG00000181171	16867	FER1L6-AS1
K562ctr	chr3	196001790	197414836	6376.66	ENSG00000161217	13038	PCYT1A
K562ctr	chr16	84532815	86032814	6170.08	ENSG00000269667	14485	NA
K562ctr	chr1	207193994	208693993	5937.23	ENSG00000182795	2128	C1orf116
K562ctr	chr16	84140127	85397591	5672.37	ENSG00000261567	4536	NA
K562ctr	chr1	40255525	41445091	5656.06	ENSG00000171793	84	CTPS1
K562ctr	chr1	40055207	41555206	5640.66	ENSG00000163909	34618	HEYL
K562ctr	chr1	245360169	246706703	5579.05	ENSG00000232192	9577	KIF26B-AS1
K562ctr	chr5	138476923	139760569	5483.01	ENSG00000113073	5841	SLC4A9
K562ctr	chrX	150540213	152040212	5475.46	ENSG00000147383	1939	NSDHL
K562ctr	chrX	150704036	152204035	5475.46	ENSG00000234200	5244	NA
K562ctr	chr10	62952081	64420009	5376.7	ENSG00000263920	1997	NA
K562ctr	chr1	206443994	207943993	5353.75	ENSG00000234219	7385	NA
K562ctr	chr5	138022499	139522498	5279.45	ENSG00000182700	14107	IGIP
K562ctr	chr1	7312155	8812154	5241.4	ENSG00000234619	1008	NA
K562ctr	chr1	7485020	8782731	5241.4	ENSG00000225126	16136	NA
K562ctr	chr3	195264868	196738712	5239.89	ENSG00000184203	5341	PPP1R2
K562ctr	chr1	51305207	52805206	5206.97	ENSG00000237130	6933	NA
K562ctr	chr1	25866336	27307304	5203.95	ENSG00000172746	162	NA
K562ctr	chr22	21140672	22225307	5103.68	ENSG00000100030	3337	MAPK1
K562ctr	chr4	184382057	185882056	5082.24	ENSG00000263458	22462	MIR4455
K562ctr	chr1	8062155	9562154	4989.52	ENSG00000116285	2309	ERRFI1
K562ctr	chr2	31624198	33124197	4988.01	ENSG00000158125	13383	XDH
K562ctr	chr1	51110291	52347397	4938.18	ENSG00000078618	2920	NRDC
K562ctr	chr1	207541726	208848656	4908.89	ENSG00000259815	47226	NA
K562ctr	chr3	155514868	157014867	4901.03	ENSG00000174928	9272	C3orf33
K562ctr	chr3	155641325	157016063	4901.03	ENSG00000240489	63768	NA
K562ctr	chr3	184764868	186264867	4838.52	ENSG00000213139	376	CRYGS
K562ctr	chr1	11767635	12915342	4823.72	ENSG00000179172	6764	HNRNPCL1
K562ctr	chr1	20812155	22294442	4796.54	ENSG00000162545	558	CAMK2N1
K562ctr	chr8	123992086	125492085	4773.59	ENSG00000259631	2820	NA
K562ctr	chr16	83560617	84719636	4768.15	ENSG00000135686	18344	KLHL36
K562ctr	chr5	137848353	139105491	4765.13	ENSG00000120705	6569	ETF1
K562ctr	chr9	127318616	128818615	4758.79	ENSG00000148200	39062	NR6A1
K562ctr	chr8	123242086	124742085	4732.81	ENSG00000253286	71275	NA
K562ctr	chr1	206894769	208188682	4728.89	ENSG00000199349	26556	NA
K562ctr	chr2	46624198	48124197	4716.2	ENSG00000236549	13149	NA
K562ctr	chr10	63159364	64659363	4660.33	ENSG00000196932	7037	TMEM26
K562ctr	chr1	11812155	13312154	4654.59	ENSG00000215910	9689	C1orf167
K562ctr	chr1	39305207	40805206	4617.75	ENSG00000116954	1337	RRAGC
K562ctr	chr9	127086960	128305099	4595.4	ENSG00000264237	25775	NA
K562ctr	chr4	184503072	186003071	4583.32	ENSG00000239116	276	NA
K562ctr	chr3	184014868	185514867	4576.37	ENSG00000175166	1629	PSMD2
K562ctr	chr5	138772499	140272498	4573.96	ENSG00000170464	7681	DNAJC18
K562ctr	chr5	171848788	173326520	4558.86	ENSG00000113742	11237	CPEB4
K562ctr	chr1	245738332	246720626	4535.6	ENSG00000229112	28483	NA
K562ctr	chr7	148827032	150261807	4505.7	ENSG00000243853	22621	NA
K562ctr	chr3	196096562	197118045	4482.75	ENSG00000163960	22029	UBXN7
K562ctr	chr1	25151418	26581253	4448.32	ENSG00000130695	20562	CEP85
K562ctr	chr1	26119501	27193668	4433.52	ENSG00000175793	2721	SFN
K562ctr	chr5	137272499	138772498	4430.2	ENSG00000031003	1150	FAM13B
K562ctr	chr3	185582990	186902239	4379.46	ENSG00000163923	3543	RPL39L
K562ctr	chr2	177861264	179361263	4343.82	ENSG00000236501	6028	NA
K562ctr	chr1	5812155	7312154	4334.76	ENSG00000207056	32570	NA
K562ctr	chr7	137577032	139077031	4321.78	ENSG00000182158	17307	CREB3L2
K562ctr	chr1	39660991	40850058	4321.17	ENSG00000270040	11193	NA
K562ctr	chr1	246033437	247333574	4316.94	ENSG00000226164	49994	NA
K562ctr	chr11	3463066	4963065	4304.56	ENSG00000227023	3541	NA
K562ctr	chr1	21553299	23016916	4277.08	ENSG00000117298	9559	ECE1
K562ctr	chr7	148077032	149577031	4267.72	ENSG00000171130	753	ATP6V0E2
K562ctr	chr3	185514868	187014867	4264.09	LRG_349	5057	NA
K562ctr	chr3	185514868	187014867	4264.09	ENSG00000127241	5057	MASP1
K562ctr	chr2	230587804	232087803	4258.35	ENSG00000135931	24543	ARMC9
K562ctr	chr1	8133876	9401630	4253.22	ENSG00000171621	27961	SPSB1
K562ctr	chr11	73606795	75106794	4253.22	ENSG00000256898	25915	NA
K562ctr	chr1	44555207	46055206	4248.69	ENSG00000132780	5688	NASP
K562ctr	chr11	74356795	75856794	4247.78	ENSG00000198382	2555	UVRAG
K562ctr	chr1	20932739	21966128	4175.3	ENSG00000158828	27209	PINK1
K562ctr	chr21	36147775	37647774	4166.24	ENSG00000159216	12323	LOC100506403;RUNX1
K562ctr	chr21	36147775	37647774	4166.24	LRG_482	12323	NA
K562ctr	chr2	31136165	32450090	4144.8	ENSG00000152683	642	SLC30A6
K562ctr	chr1	45642999	46846826	4142.99	ENSG00000225779	10199	NA
K562ctr	chr10	69909364	71409363	4130.3	ENSG00000222371	8472	NA
K562ctr	chr3	14514868	16014867	4107.95	ENSG00000144596	15751	GRIP2
K562ctr	chr11	73835281	75109029	4082.58	ENSG00000256098	17915	NA
K562ctr	chr15	33811803	35311802	4073.22	ENSG00000259587	8410	NA
K562ctr	chr3	195570647	196622477	4069.3	ENSG00000235836	210	NA
K562ctr	chr7	97618814	99007225	4067.18	ENSG00000106244	773	PDAP1
K562ctr	chr3	4181727	5499884	4043.93	ENSG00000170364	163261	SETMAR
K562ctr	chr22	20441257	21511687	4039.4	ENSG00000252571	13965	NA
K562ctr	chr10	125022557	126522556	4017.35	ENSG00000165660	2683	ABRAXAS2
K562ctr	chr7	150555596	151518101	4012.52	ENSG00000242048	10195	LOC644090
K562ctr	chr1	155545592	157008486	4008.59	ENSG00000225082	10843	NA
K562ctr	chr21	36614771	38114770	4005.87	ENSG00000159263	7448	SIM2
K562ctr	chr2	85541525	87041524	3984.73	ENSG00000246575	639	NA
K562ctr	chr2	85624198	87124197	3984.73	ENSG00000042493	2327	CAPG
K562ctr	chr10	70121787	71349057	3982.62	ENSG00000236154	12147	NA
K562ctr	chr1	200443994	201943993	3979.3	ENSG00000134375	4204	TIMM17A
K562ctr	chr4	185132057	186632056	3976.58	ENSG00000207497	935	NA
K562ctr	chr3	14752741	15916392	3974.77	ENSG00000207815	1036	MIR563
K562ctr	chr4	185253072	186753071	3972.35	ENSG00000180712	8837	LINC02363
K562ctr	chr3	42250600	43358343	3970.54	ENSG00000241939	1598	NA
K562ctr	chr1	14812155	16312154	3966.01	ENSG00000116809	9527	ZBTB17
K562ctr	chr3	184921641	186244339	3933.99	ENSG00000113790	13229	EHHADH
K562ctr	chr1	21449434	22480058	3928.86	ENSG00000162552	9596	WNT4
K562ctr	chr1	6135860	7503153	3924.63	ENSG00000225126	1539	NA
K562ctr	chr3	176514868	178014867	3917.99	ENSG00000228308	17075	LINC01209
K562hemin	chr5	42236668	43402511	70235.9	ENSG00000188850	53693	NA
K562hemin	chr22	21682990	22663057	69679.6	ENSG00000272779	1709	NA
K562hemin	chr22	21814454	22420820	67997.5	ENSG00000254075	4870	NA
K562hemin	chr5	42022499	43522498	61199.8	ENSG00000248554	585	NA
K562hemin	chr13	53957791	55457790	52302.7	ENSG00000266699	77698	NA
K562hemin	chr8	124742086	126242085	49074.4	ENSG00000104537	7561	ANXA13
K562hemin	chr22	21440576	22188331	48528	ENSG00000169668	16729	BCRP2
K562hemin	chr22	22173024	23134824	45240.1	ENSG00000231392	17640	NA
K562hemin	chr1	231193994	232693993	44786.5	ENSG00000229595	59583	NA
K562hemin	chr17	60842085	62342084	43872.6	ENSG00000136478	1423	TEX2
K562hemin	chr17	60867831	62367830	43872.6	ENSG00000173838	17874	MARCHF10
K562hemin	chr2	80374198	81874197	41703.8	ENSG00000223427	15356	NA
K562hemin	chr18	34605029	36105028	41650.8	ENSG00000267651	209053	NA
K562hemin	chr2	81041525	82541524	41323	ENSG00000201311	7232	NA
K562hemin	chr5	41272499	42772498	41319.7	ENSG00000198865	15595	CCDC152
K562hemin	chr18	1159345	2659344	41250.2	ENSG00000263505	146	NA
K562hemin	chr2	167943610	169200857	40872.7	ENSG00000254552	36804	XIRP2-AS1
K562hemin	chrX	48784386	50284385	40121.1	ENSG00000068308	5081	OTUD5
K562hemin	chr5	150772499	152272498	39498.6	ENSG00000253897	26505	NA
K562hemin	chr2	167374198	168874197	39250.2	ENSG00000235335	76543	LOC105616981
K562hemin	chr1	16195098	17263441	39246.9	ENSG00000272426	32170	NA
K562hemin	chr5	41652142	42821193	39021.8	ENSG00000272234	14094	NA
K562hemin	chr2	165874198	167374197	38902.6	ENSG00000136546	23440	SCN7A
K562hemin	chr2	165979013	167314368	38902.6	ENSG00000264047	26692	NA
K562hemin	chr12	124494448	125994447	38571.4	ENSG00000269923	75860	NA
K562hemin	chr12	124510759	126010758	38571.4	ENSG00000269923	59549	NA
K562hemin	chr8	124356318	125757257	38299.9	ENSG00000207704	3956	MIR548AA1
K562hemin	chr1	15562155	17062154	37372.8	ENSG00000268991	1198	NA
K562hemin	chrX	48403282	49903281	37064.9	ENSG00000239017	16808	NA
K562hemin	chr18	1909345	3409344	36651	ENSG00000243720	2528	NA
K562hemin	chr12	53260759	54760758	36280.1	ENSG00000139572	2487	GPR84
K562hemin	chr12	4174531	5674530	36141.1	ENSG00000256356	32086	NA
K562hemin	chr15	47997943	49497942	35912.6	ENSG00000243338	6551	NA
K562hemin	chr15	37843435	39343434	35747	ENSG00000259278	26315	NA
K562hemin	chr15	24343435	25843434	35478.8	ENSG00000223628	17165	NA
K562hemin	chr15	24811803	26311802	35349.7	ENSG00000206187	13535	LINC02346
K562hemin	chr7	107015765	108190778	34661	ENSG00000231006	39358	NA
K562hemin	chr8	80092197	81592196	34339.8	ENSG00000254331	34788	NA
K562hemin	chr2	137897372	139397371	33641.2	ENSG00000237772	26634	NA
K562hemin	chr2	138124198	139624197	33641.2	ENSG00000222826	2732	NA
K562hemin	chr1	231335437	232552682	33184.2	ENSG00000143633	24072	C1orf131
K562hemin	chr1	230443994	231943993	33108.1	ENSG00000203257	7444	NA
K562hemin	chr1	202442015	203710674	32833.2	ENSG00000058668	2535	ATP2B4
K562hemin	chr13	90460612	91960611	32575	ENSG00000234227	24799	NA
K562hemin	chr12	53552920	55018813	32459.1	ENSG00000257808	450	NA
K562hemin	chr15	48023190	49523189	32051.8	ENSG00000243338	31798	NA
K562hemin	chr5	139776908	141130507	31793.5	ENSG00000222790	0	NA
K562hemin	chr9	41818616	43318615	31548.5	ENSG00000197805	4113	NA
K562hemin	chr10	63686046	65186045	31270.4	ENSG00000221272	649	NA
K562hemin	chr22	22117638	22652663	31171.1	ENSG00000234630	3504	NA
K562hemin	chr8	80842197	82342196	31071.7	ENSG00000147586	11245	MRPS28
K562hemin	chr22	22385151	22908064	30892.9	ENSG00000211637	181	NA
K562hemin	chr22	22646608	23215593	30879.7	ENSG00000253963	26	NA
K562hemin	chr11	15463066	16955162	30826.7	ENSG00000253072	40288	NA
K562hemin	chr7	106865091	108365090	30588.3	ENSG00000270425	3045	NA
K562hemin	chr2	32453220	33782978	30561.8	ENSG00000091106	3698	NLRC4
K562hemin	chrX	130464022	131964021	30455.8	ENSG00000229082	11399	NA
K562hemin	chr5	150022499	151522498	30439.3	ENSG00000164591	17937	MYOZ3
K562hemin	chr5	150098788	151598787	30439.3	ENSG00000132912	10786	DCTN4
K562hemin	chr10	63909364	65409363	30220.8	ENSG00000232075	14776	NA
K562hemin	chr18	1605029	3105028	29108.2	ENSG00000252353	11401	NA
K562hemin	chr2	168124198	169624197	28856.6	ENSG00000172292	7447	CERS6
K562hemin	chr2	32374198	33874197	28638	ENSG00000187999	11705	NA
K562hemin	chr1	13468923	14578308	28402.9	ENSG00000204491	5766	NA
K562hemin	chr1	191536757	192958461	28227.5	ENSG00000234871	41074	NA
K562hemin	chr13	91457791	92957790	28171.2	ENSG00000231674	85417	LINC00410
K562hemin	chr18	34159345	35659344	28101.6	ENSG00000252078	63231	NA
K562hemin	chr15	37561803	39061802	27999	ENSG00000259731	10188	NA
K562hemin	chr22	21140672	22225307	27896.3	ENSG00000100030	3337	MAPK1
K562hemin	chr11	15835292	17037980	27657.9	ENSG00000166689	1990	PLEKHA7
K562hemin	chr1	36674684	37875319	27525.5	ENSG00000054118	15333	THRAP3
K562hemin	chr2	7624198	9124197	27452.6	ENSG00000238888	5069	NA
K562hemin	chr8	81059104	82559103	27436.1	ENSG00000205184	11206	NA
K562hemin	chr1	232552916	233770486	27085.1	ENSG00000265744	10521	MIR4427
K562hemin	chr3	5495966	6799960	26956	ENSG00000189229	22144	NA
K562hemin	chr1	14023616	15122368	26942.7	ENSG00000116731	3077	PRDM2
K562hemin	chr9	92068616	93568615	26790.4	ENSG00000165025	4546	SYK
K562hemin	chr9	92382066	93882065	26790.4	ENSG00000229694	721	LINC00484
K562hemin	chr5	139522499	141022498	26422.9	ENSG00000164620	1854	RELL2
K562hemin	chr3	5514868	7014867	26409.6	ENSG00000237665	79158	GRM7-AS2
K562hemin	chr8	105127153	106452090	26393.1	ENSG00000253350	20602	NA
K562hemin	chr2	190837804	192337803	26171.2	ENSG00000128641	47688	MYO1B
K562hemin	chr16	16282815	17782814	25975.9	ENSG00000262332	34069	NA
K562hemin	chr16	16311150	17811149	25975.9	ENSG00000262332	5734	NA
K562hemin	chr12	4510759	6010758	25946.1	ENSG00000111241	26562	FGF6
K562hemin	chr1	207193994	208693993	25903	ENSG00000182795	2128	C1orf116
K562hemin	chr1	230727264	231943608	25816.9	ENSG00000232964	1142	LINC01737
K562hemin	chr1	13312155	14812154	25783.8	ENSG00000204503	16041	NA
K562hemin	chr1	15658101	16732095	25754	ENSG00000236045	2561	NA
K562hemin	chr7	114455947	115893226	25754	ENSG00000135269	5611	TES
K562hemin	chr1	206894769	208188682	25658	ENSG00000199349	26556	NA
K562hemin	chr15	73126568	74621804	25641.5	ENSG00000140481	7009	CCDC33
K562hemin	chr8	41148402	42648401	25605	ENSG00000206852	7280	NA
K562hemin	chr2	105791525	107291524	25217.6	ENSG00000135973	66675	GPR45
K562hemin	chr20	59705910	61205909	25217.6	ENSG00000264490	31195	NA
K562hemin	chr20	59758523	61258522	25217.6	ENSG00000179242	68959	CDH4
K562hemin	chr2	105874198	107374197	25211	ENSG00000135966	6673	TGFBRAP1
K562hemin	chr13	93707791	95207790	25177.9	ENSG00000232849	1119	NA
K562hemin	chr1	36305207	37805206	25128.2	ENSG00000230451	8609	NA
K562hemin	chr2	132012513	133463018	25085.2	ENSG00000178206	31817	NA
