# Supplementary material for: Regulation of MYB by distal enhancer elements in human myeloid leukemia
Source: Cell Death Dis. 2021 Feb 26;12(2):223. doi: 10.1038/s41419-021-03515-z (PMC7910426; doi:10.1038/s41419-021-03515-z)
Supplement: Supplementary file 7 — Supplementary Table4 [file 41419_2021_3515_MOESM7_ESM.xlsx]

## Sheet: Sheet1
Supplementary Table 4. Potential inter-chromosome interaction loci detected by 4C sequencing in U937 cells during TPA-induced differentiation.
Cell Lines	seqnames	start	end	normalized read counts	feature	shortestDistance	symbol
U937ctr	chr2	92153916	93653915	25680.3	ENSG00000235147	40790	NA
U937ctr	chr2	92119858	93619857	24916.9	ENSG00000226481	8836	NA
U937ctr	chr2	91369858	92869857	24217.3	ENSG00000226615	266073	NA
U937ctr	chr2	91403916	92903915	24217.3	ENSG00000226615	232015	NA
U937ctr	chr2	172805802	173597535	23583.5	ENSG00000239041	41405	NA
U937ctr	chr2	173201669	173983195	19919.3	ENSG00000091436	43032	MAP3K20
U937ctr	chr2	173134706	173455048	18691.3	ENSG00000199866	32068	NA
U937ctr	chr20	9287651	10787650	12745.7	ENSG00000234900	41716	NA
U937ctr	chr2	100898077	102159555	12340.4	ENSG00000170500	8324	LONRF2
U937ctr	chr2	101009920	102367731	12106.4	ENSG00000115526	1593	CHST10
U937ctr	chr13	83245106	84745105	11849.4	ENSG00000224188	150208	NA
U937ctr	chr15	52906652	54029062	11765.9	ENSG00000047346	33138	FAM214A
U937ctr	chr2	173294878	173606286	11704.4	ENSG00000228016	5352	RAPGEF4-AS1
U937ctr	chr14	27213785	28713784	11460.6	ENSG00000257845	30916	LINC02294
U937ctr	chr14	27242343	28742342	11460.6	ENSG00000257845	2358	LINC02294
U937ctr	chr2	172401536	173210068	11432	ENSG00000232555	21603	NA
U937ctr	chr20	9637578	10987582	11184.9	ENSG00000270777	5171	NA
U937ctr	chr13	60855124	62355123	11148.6	ENSG00000212007	20614	NA
U937ctr	chr2	172968489	173300923	11141	ENSG00000226963	7592	NA
U937ctr	chr1	115137769	116637768	11099.2	ENSG00000175984	12300	DENND2C
U937ctr	chr13	83422553	84763095	11065.2	ENSG00000224188	168198	NA
U937ctr	chr1	114822462	116322461	11049.8	LRG_404	11035	NA
U937ctr	chr13	100906526	102187597	10989.4	ENSG00000198542	82631	ITGBL1
U937ctr	chr13	107036331	108384549	10893.8	ENSG00000174418	41790	NA
U937ctr	chr2	124499042	125999041	10835.6	ENSG00000227738	20705	NA
U937ctr	chr13	51442981	52348526	10788.4	ENSG00000233672	7841	RNASEH2B-AS1
U937ctr	chr14	71182674	72682673	10788.4	ENSG00000006432	6569	MAP3K9
U937ctr	chr3	62161100	63661099	10777.4	ENSG00000188817	3597	SNTN
U937ctr	chr7	91412167	92622469	10770.8	ENSG00000266794	21856	NA
U937ctr	chr15	68315597	69504025	10701.6	ENSG00000033800	30920	PIAS1
U937ctr	chr8	30387562	31887561	10613.7	ENSG00000253974	3826	NA
U937ctr	chr2	125249042	126749041	10507.2	ENSG00000224410	168149	NA
U937ctr	chr2	124989891	126489890	10486.3	ENSG00000235491	21344	NA
U937ctr	chr7	35181348	36681347	10462.2	ENSG00000236592	27488	NA
U937ctr	chr3	93661100	95161099	10388.6	ENSG00000201339	25670	NA
U937ctr	chr13	102885426	104271016	10375.4	ENSG00000236860	29970	NA
U937ctr	chr13	88460461	89933732	10347.9	ENSG00000272046	572	NA
U937ctr	chr2	46496497	47518085	10324.9	ENSG00000116016	24309	EPAS1
U937ctr	chr15	67712254	68918939	10279.8	ENSG00000259673	16297	IQCH-AS1
U937ctr	chr3	62911100	64411099	10252.4	ENSG00000226082	946	NA
U937ctr	chr1	197112377	198612376	10238.1	ENSG00000066279	3447	ASPM
U937ctr	chr15	80267079	81645975	10230.4	ENSG00000259343	8403	NA
U937ctr	chr8	39842117	41271996	10227.1	ENSG00000253939	10650	NA
U937ctr	chr13	61124068	62624067	10168.9	ENSG00000229578	20386	LINC00358
U937ctr	chr20	10037651	11537650	10164.5	ENSG00000227906	35031	SNAP25-AS1
U937ctr	chr3	148769237	150269236	10095.3	ENSG00000144895	4771	EIF2A
U937ctr	chr14	71124132	72624131	10077.7	ENSG00000258689	41283	LINC01269
U937ctr	chr13	92891546	94272075	10021.7	ENSG00000232885	100501	NA
U937ctr	chr15	52705079	53764893	9863.53	ENSG00000231169	92307	NA
U937ctr	chr3	40097071	41500900	9813	ENSG00000265327	153425	NA
U937ctr	chr15	67627836	68737636	9787.74	ENSG00000137809	13135	ITGA11
U937ctr	chr13	51719699	52642439	9782.25	ENSG00000214878	16160	NA
U937ctr	chr13	107452664	108677654	9747.1	ENSG00000174408	63500	NA
U937ctr	chr15	68182736	69290674	9721.84	ENSG00000137808	30555	NA
U937ctr	chr13	93581811	94904194	9685.59	ENSG00000236520	63949	GPC6-AS1
U937ctr	chr3	55274276	56620736	9657.03	ENSG00000180376	29547	CCDC66
U937ctr	chr7	91242531	92352941	9609.8	ENSG00000206763	21813	NA
U937ctr	chr2	190197977	191263862	9555.98	ENSG00000151689	27471	INPP1
U937ctr	chr13	70445540	71895657	9541.7	ENSG00000232314	22693	NA
U937ctr	chr13	106358180	107714481	9537.31	ENSG00000239050	87107	NA
U937ctr	chr8	39690835	40947115	9521.93	ENSG00000104755	4973	ADAM2
U937ctr	chr3	62526448	63854482	9493.37	ENSG00000163635	4249	ATXN7
U937ctr	chr3	42231284	43694271	9448.34	ENSG00000222872	32048	NA
U937ctr	chr13	51268135	52171261	9434.06	ENSG00000242893	2910	NA
U937ctr	chr13	88285718	89718219	9415.39	ENSG00000228824	37796	MIR4500HG
U937ctr	chr2	101688826	103030924	9373.65	ENSG00000236785	2356	NA
U937ctr	chr2	177247158	178134319	9370.35	ENSG00000221304	997	NA
U937ctr	chr7	35101765	36489486	9350.58	ENSG00000011426	3914	ANLN
U937ctr	chr2	39733691	40931940	9339.6	ENSG00000183023	93747	SLC8A1
U937ctr	chr2	78653916	80153915	9312.14	ENSG00000270470	11060	NA
U937ctr	chr2	135944627	137332351	9306.65	ENSG00000229568	29239	NA
U937ctr	chr3	39911069	41324503	9267.1	ENSG00000168036	22916	CTNNB1
U937ctr	chr13	99061784	100274475	9207.79	ENSG00000125246	15556	CLYBL
U937ctr	chr1	170122680	171513357	9139.69	ENSG00000233985	20864	NA
U937ctr	chr1	197227150	198727149	9129.8	ENSG00000081237	604	PTPRC
U937ctr	chr2	78619858	80119857	9099.05	ENSG00000214429	20061	NA
U937ctr	chr20	8956436	10318719	9056.21	ENSG00000237005	3373	NA
U937ctr	chr16	21097972	22597971	9038.64	ENSG00000257838	9785	OTOAP1
U937ctr	chr7	15059469	16559468	9024.36	ENSG00000227489	46363	NA
U937ctr	chr2	201109990	202500484	9011.18	ENSG00000241790	12331	NA
U937ctr	chr21	27091026	28591025	9003.49	ENSG00000154723	2211	ATP5PF
U937ctr	chr2	100317335	101702504	8985.92	ENSG00000271532	17386	NA
U937ctr	chr8	30154578	31654577	8980.42	ENSG00000253346	34899	NA
U937ctr	chr13	74909338	76307615	8971.64	ENSG00000232701	41962	NA
U937ctr	chr17	55550132	57050131	8967.24	ENSG00000263938	6043	NA
U937ctr	chr17	55559997	57059996	8967.24	ENSG00000175175	1013	PPM1E
U937ctr	chr8	133568772	135068771	8963.95	ENSG00000253521	3973	HPYR1
U937ctr	chr2	142544849	144044848	8959.55	ENSG00000257284	115107	NA
U937ctr	chr3	27878263	29254552	8937.59	ENSG00000215004	124462	NA
U937ctr	chr3	82411100	83911099	8937.59	ENSG00000241095	444566	NA
U937ctr	chr13	93268993	94558628	8932.09	ENSG00000224394	70231	NA
U937ctr	chr2	46634970	47900077	8926.6	ENSG00000187600	21359	LINC02583
U937ctr	chr1	114387769	115887768	8888.16	LRG_260	6911	NA
U937ctr	chr1	114387769	115887768	8888.16	ENSG00000134259	6911	NGF
U937ctr	chr15	85353942	86853941	8863.99	ENSG00000136383	5969	ALPK3
U937ctr	chr13	75123870	76442940	8839.83	ENSG00000136153	8936	LMO7
U937ctr	chr13	105672564	107043795	8835.44	ENSG00000233532	13230	LINC00460
U937ctr	chr13	89001969	90451910	8812.37	ENSG00000229443	191150	NA
U937ctr	chr1	7542288	9042287	8791.5	ENSG00000265141	2354	NA
U937ctr	chr13	93913811	95156679	8775.03	ENSG00000080166	24743	DCT
U937TPA	chr2	172805802	173597535	287181	ENSG00000239041	41405	NA
U937TPA	chr2	173134706	173455048	212571	ENSG00000199866	32068	NA
U937TPA	chr2	173201669	173983195	211024	ENSG00000091436	43032	MAP3K20
U937TPA	chr2	172968489	173300923	142117	ENSG00000226963	7592	NA
U937TPA	chr2	172401536	173210068	141815	ENSG00000232555	21603	NA
U937TPA	chr2	173294878	173606286	134958	ENSG00000228016	5352	RAPGEF4-AS1
U937TPA	chr2	172794431	173142545	72944.1	ENSG00000172878	70059	METAP1D
U937TPA	chr2	177690739	178596172	56033.9	ENSG00000229941	8155	LOC105373764
U937TPA	chr2	190730920	191789591	55709.8	ENSG00000187699	13415	C2orf88
U937TPA	chr2	197902688	199126884	54838.5	ENSG00000237035	70639	NA
U937TPA	chr2	171985562	172817509	53143.3	ENSG00000238567	17278	NA
U937TPA	chr2	173592433	174369976	48879.8	ENSG00000091428	7569	RAPGEF4
U937TPA	chr2	190197977	191263862	47783.6	ENSG00000151689	27471	INPP1
U937TPA	chr2	172610484	172978376	47627	ENSG00000236651	3666	DLX2-DT
U937TPA	chr2	178143456	179066718	46449.9	ENSG00000213963	4780	LOC100130691
U937TPA	chr2	182040216	183070087	44260.3	ENSG00000150722	73962	PPP1R1C
U937TPA	chr2	197303307	198502067	42963.9	ENSG00000115540	83644	MOB4
U937TPA	chr2	191260256	192315284	42367.5	ENSG00000151690	12825	MFSD6
U937TPA	chr2	172414301	172806667	41363.3	ENSG00000128708	27709	HAT1
U937TPA	chr2	181531163	182549267	40559.4	ENSG00000234595	1167	NA
U937TPA	chr2	174762602	175555358	40190.7	ENSG00000224638	1554	NA
U937TPA	chr2	175561144	176379369	38662.1	ENSG00000235655	23361	NA
U937TPA	chr2	55331160	56621901	36893.1	ENSG00000266376	4686	NA
U937TPA	chr2	191332716	191949987	36696.5	ENSG00000189362	36352	NEMP2
U937TPA	chr2	178605087	179545274	36656.4	ENSG00000271401	35368	NA
U937TPA	chr2	175970257	176804199	36215.8	ENSG00000115966	33279	ATF2
U937TPA	chr2	173981205	174759949	35902.6	ENSG00000234415	22756	NA
U937TPA	chr2	178049335	178559782	35669.5	ENSG00000201102	10376	NA
U937TPA	chr2	174370578	175154626	35644.9	ENSG00000201088	24917	NA
U937TPA	chr2	192315497	193375132	35513.8	ENSG00000173559	227297	NABP1
U937TPA	chr2	177247158	178134319	35487.4	ENSG00000221304	997	NA
U937TPA	chr2	175158981	175963307	33998	ENSG00000227180	5071	NA
U937TPA	chr2	198115447	198890294	33852.3	ENSG00000236977	135	ANKRD44-IT1
U937TPA	chr2	191022439	191642992	33585.6	ENSG00000198130	32022	HIBCH
U937TPA	chr2	198514786	199765931	32975.6	ENSG00000162944	25983	RFTN2
U937TPA	chr2	197740714	198490179	32567.7	ENSG00000197121	42986	PGAP1
U937TPA	chr2	54693051	55969269	32372	ENSG00000138035	48224	PNPT1
U937TPA	chr2	196138643	197292683	32370.1	ENSG00000264627	138254	NA
U937TPA	chr2	55048663	56130777	32247.2	ENSG00000252507	28763	NA
U937TPA	chr2	181849098	182496237	30730.5	ENSG00000238171	91680	NA
U937TPA	chr2	190389971	191027522	30576.6	ENSG00000138449	35334	SLC40A1
U937TPA	chr2	10353617	11853616	30318.1	ENSG00000228496	30162	LOC100506405
U937TPA	chr2	179075181	180031101	30106.8	ENSG00000238339	40737	NA
U937TPA	chr2	43439463	44716603	29780.9	ENSG00000152518	10078	ZFP36L2
U937TPA	chr2	182172668	182827559	28940.6	ENSG00000213958	354	NA
U937TPA	chr2	173753852	174053247	28733.9	ENSG00000232292	4639	NA
U937TPA	chr2	60537713	61547671	28726.6	ENSG00000228590	40017	MIR4432HG
U937TPA	chr2	60500219	61738159	28492.7	ENSG00000270820	26894	NA
U937TPA	chr2	196715663	197890950	28418	ENSG00000225636	10211	NA
U937TPA	chr2	178304559	178829008	28280.5	ENSG00000196659	109167	TTC30B
U937TPA	chr2	191787771	192843223	28102.1	ENSG00000115415	41313	STAT1
U937TPA	chr2	177801021	178297649	27643.2	ENSG00000116044	40224	NFE2L2
U937TPA	chr2	198502871	199310032	27329.1	ENSG00000162944	37898	RFTN2
U937TPA	chr2	26103617	27603616	27309.1	ENSG00000115234	3621	SNX17
U937TPA	chr2	173450582	173755795	27087.9	ENSG00000230104	88358	NA
U937TPA	chr2	9603617	11103616	26819.3	ENSG00000134330	10170	IAH1
U937TPA	chr2	179112260	179678303	26391.4	LRG_391	6153	NA
U937TPA	chr2	11853617	13353616	26226.6	ENSG00000203643	8128	NA
U937TPA	chr2	46634970	47900077	26219.3	ENSG00000187600	21359	LINC02583
U937TPA	chr2	92119858	93619857	26041.8	ENSG00000226481	8836	NA
U937TPA	chr2	44078034	45359320	25708.6	ENSG00000138095	35613	LRPPRC
U937TPA	chr2	182555152	183597634	25703.1	ENSG00000225570	45	NA
U937TPA	chr2	197375435	198105993	25254.3	ENSG00000231621	41996	LOC101927596
U937TPA	chr2	55589721	56683413	24830.9	ENSG00000115355	57336	CCDC88A
U937TPA	chr2	92153916	93653915	24812.7	ENSG00000235147	40790	NA
U937TPA	chr2	183076394	184132315	24790	ENSG00000213120	6541	NA
U937TPA	chr2	10182912	11181528	24745.3	ENSG00000172059	64	KLF11
U937TPA	chr2	91369858	92869857	24580.6	ENSG00000226615	266073	NA
U937TPA	chr2	91403916	92903915	24580.6	ENSG00000226615	232015	NA
U937TPA	chr2	43988244	44980484	24525.9	ENSG00000252490	11015	NA
U937TPA	chr2	39140854	40326528	24486.8	ENSG00000265905	23167	NA
U937TPA	chr2	189660157	190735797	24361.1	LRG_221	6558	NA
U937TPA	chr2	189660157	190735797	24361.1	ENSG00000064933	6558	PMS1
U937TPA	chr2	190708747	191336130	24177.2	ENSG00000272979	16883	NA
U937TPA	chr2	11103617	12603616	23760.3	ENSG00000207183	51989	NA
U937TPA	chr2	192845315	193912190	23406.1	ENSG00000144339	31546	TMEFF2
U937TPA	chr2	176052021	176445176	23391.5	ENSG00000229066	69957	NA
U937TPA	chr2	190064723	190715218	22918.1	LRG_221	27137	NA
U937TPA	chr2	190064723	190715218	22918.1	ENSG00000064933	27137	PMS1
U937TPA	chr2	179395282	179974360	22574	ENSG00000155657	4566	TTN
U937TPA	chr2	179395282	179974360	22574	LRG_391	4566	NA
U937TPA	chr2	197016737	197734133	22500.2	ENSG00000081320	18447	STK17B
U937TPA	chr2	173603189	173904513	22158.8	ENSG00000232292	145402	NA
U937TPA	chr2	191950158	192571572	22105.1	ENSG00000173559	10187	NABP1
U937TPA	chr2	25353617	26853616	21948.5	ENSG00000261452	26446	NA
U937TPA	chr2	27603617	29103616	21775.5	ENSG00000163795	40	ZNF513
U937TPA	chr2	176387229	177238208	21725.5	ENSG00000237260	34403	NA
U937TPA	chr2	61042693	62027082	21705.4	ENSG00000228414	9574	LINC01185
U937TPA	chr2	178566784	179105294	21685.4	ENSG00000079156	46086	OSBPL6
U937TPA	chr2	36806007	37968530	21681.8	ENSG00000163171	2919	CDC42EP3
U937TPA	chr2	28353617	29853616	21669.9	ENSG00000266310	126757	NA
U937TPA	chr1	230260123	231674784	21624.4	ENSG00000116918	10385	TSNAX
U937TPA	chr1	230260123	231674784	21624.4	ENSG00000270106	10385	TSNAX-DISC1
U937TPA	chr1	230274264	231584282	21624.4	ENSG00000135766	23492	EGLN1
U937TPA	chr2	39235172	40153508	21424.1	ENSG00000115904	26635	SOS1
U937TPA	chr2	102154950	103416404	21397.7	ENSG00000170417	43948	TMEM182
U937TPA	chr2	25595714	26754981	21395	ENSG00000235072	3000	NA
U937TPA	chr2	176248599	176653772	21336.7	ENSG00000221347	53399	NA
U937TPA	chr2	183169610	183856204	21222	ENSG00000242121	9401	NA
U937TPA	chr2	173903550	174202714	21104.6	ENSG00000265709	22910	NA
U937TPA	chr2	23853617	25353616	20985.3	ENSG00000084710	24627	EFR3B
U937TPA	chr2	12603617	14103616	20886.1	ENSG00000223360	135496	NA
U937TPA	chr2	10682221	11675304	20840.5	ENSG00000196208	1062	GREB1
