# Supplementary material for: Regulation of MYB by distal enhancer elements in human myeloid leukemia
Source: Cell Death Dis. 2021 Feb 26;12(2):223. doi: 10.1038/s41419-021-03515-z (PMC7910426; doi:10.1038/s41419-021-03515-z)
Supplement: Supplementary file 8 — Supplementary Table5 [file 41419_2021_3515_MOESM8_ESM.xlsx]

## Sheet: Sheet1
Supplementary Table 5. Potential inter-chromosome interaction loci detected by 4C sequencing in HL-60 cells during ATRA-induced differentiation.
Cell Lines	seqnames	start	end	normalized read counts	feature	shortestDistance	symbol
HL-60ctr	chr2	92191194	93242137	41738.3	ENSG00000235147	3512	NA
HL-60ctr	chr2	91666164	92716224	33179.2	ENSG00000219041	12923	NA
HL-60ctr	chr2	91818676	92917168	32746.1	ENSG00000143429	13490	NA
HL-60ctr	chr2	91270567	92366784	31420.4	ENSG00000223816	143758	NA
HL-60ctr	chr8	126096213	126547566	12683.5	ENSG00000253111	6049	NA
HL-60ctr	chr8	130402622	130816401	11862.4	ENSG00000147697	17267	GSDMC
HL-60ctr	chr8	127973186	128314287	11310.9	ENSG00000271509	9602	NA
HL-60ctr	chr8	130437268	130833129	10941.7	ENSG00000147697	33995	GSDMC
HL-60ctr	chr8	128047366	128396198	10657	ENSG00000253929	8678	NA
HL-60ctr	chr8	130007396	130397003	10225.8	ENSG00000222755	93482	NA
HL-60ctr	chr8	130244630	130629905	10208.8	ENSG00000250400	8866	NA
HL-60ctr	chr8	126945646	127333543	9737.21	ENSG00000245164	11094	LINC00861
HL-60ctr	chr8	126103486	126524746	9446.89	ENSG00000156831	435	NSMCE2
HL-60ctr	chr8	130202200	130603043	9437.5	ENSG00000250400	26513	NA
HL-60ctr	chr8	129872541	130240669	9194.16	ENSG00000250400	11956	NA
HL-60ctr	chr8	129817407	130197384	9097.39	ENSG00000221351	14633	NA
HL-60ctr	chr8	130056606	130432653	8894.45	ENSG00000253926	4458	NA
HL-60ctr	chr1	116860920	118360919	8582.53	ENSG00000228217	39791	NA
HL-60ctr	chr8	127091213	127455365	8482	ENSG00000221706	62707	NA
HL-60ctr	chr1	117032110	118532109	8451	ENSG00000224950	3535	NA
HL-60ctr	chr8	126905037	127277388	8368.32	ENSG00000206695	8158	NA
HL-60ctr	chr8	125859732	126332693	8163.51	ENSG00000249816	1247	LINC00964
HL-60ctr	chr8	126321890	126753915	8076.13	ENSG00000254431	38548	NA
HL-60ctr	chr18	18583614	19486021	8058.28	ENSG00000264149	12064	NA
HL-60ctr	chr8	126745441	127145850	8002.85	ENSG00000253470	15858	LOC105375747
HL-60ctr	chr18	18596599	19604386	7969.02	ENSG00000265568	24774	NA
HL-60ctr	chr4	32444730	33272575	7923.93	ENSG00000249452	32283	NA
HL-60ctr	chr10	83226285	84070084	7817.76	ENSG00000225738	77408	NRG3-AS1
HL-60ctr	chr3	60457636	61234680	7729.45	ENSG00000240097	144919	NA
HL-60ctr	chr4	139499729	140280181	7697.5	ENSG00000200520	40541	NA
HL-60ctr	chr8	128143737	128483245	7697.5	ENSG00000212993	50934	POU5F1B
HL-60ctr	chr2	140656834	141361711	7608.25	ENSG00000240977	83419	NA
HL-60ctr	chr18	32411837	32948741	7553.76	ENSG00000172466	23295	ZNF24
HL-60ctr	chr3	60656466	61510691	7446.65	ENSG00000232407	19492	NA
HL-60ctr	chr18	18026523	19166675	7441.95	ENSG00000141449	61297	GREB1L
HL-60ctr	chr8	126314116	126720532	7432.56	ENSG00000254431	46322	NA
HL-60ctr	chr13	92952614	93850730	7406.25	ENSG00000232885	39433	NA
HL-60ctr	chr1	112355936	113402467	7388.4	ENSG00000215866	9202	LINC01356
HL-60ctr	chr13	100755827	101495814	7360.21	ENSG00000228501	46908	NA
HL-60ctr	chr1	7889308	8971770	7340.48	ENSG00000232663	1807	NA
HL-60ctr	chr2	140502256	141296010	7305.72	ENSG00000223554	80209	NA
HL-60ctr	chr8	42717417	43897448	7301.02	ENSG00000120925	12637	RNF170
HL-60ctr	chr8	127871474	128223256	7280.36	ENSG00000254166	7789	CCAT1;PCAT2
HL-60ctr	chr18	59202523	59771628	7227.74	ENSG00000267316	36052	NA
HL-60ctr	chr14	19355921	19774233	7224.92	ENSG00000257825	8830	NA
HL-60ctr	chr4	139549570	140362676	7224.92	ENSG00000239005	5028	NA
HL-60ctr	chr8	127139595	127516987	7137.55	ENSG00000253220	4439	NA
HL-60ctr	chr1	64966761	65830698	7130.03	ENSG00000116675	50854	DNAJC6
HL-60ctr	chr9	115567125	116519569	7059.57	ENSG00000119457	74075	SLC46A2
HL-60ctr	chr3	35214030	35986440	7013.53	ENSG00000228767	43167	NA
HL-60ctr	chr15	88520364	89682770	7008.83	ENSG00000259699	3044	NA
HL-60ctr	chr5	3603555	4536528	7005.08	ENSG00000231291	19639	NA
HL-60ctr	chr4	177619515	178494919	7000.38	ENSG00000150630	14826	VEGFC
HL-60ctr	chr8	119345352	120134707	7000.38	ENSG00000184374	15886	COLEC10
HL-60ctr	chr8	119413902	120122222	7000.38	ENSG00000184374	3401	COLEC10
HL-60ctr	chr1	222152203	222940383	6979.71	ENSG00000197520	16236	FAM177B
HL-60ctr	chr1	7779274	8778435	6963.74	ENSG00000049245	52055	VAMP3
HL-60ctr	chr2	141009273	141718606	6947.76	ENSG00000238065	61931	NA
HL-60ctr	chr4	64366164	65228790	6914.88	ENSG00000250775	6168	NA
HL-60ctr	chr2	228354439	229169194	6911.12	ENSG00000042304	120367	C2orf83
HL-60ctr	chr13	62967278	63751346	6879.18	ENSG00000271465	12913	NA
HL-60ctr	chr5	4188390	5135707	6860.39	ENSG00000223007	9257	NA
HL-60ctr	chr4	64276650	65178652	6859.45	ENSG00000250775	57769	NA
HL-60ctr	chr8	126517325	126910695	6859.45	ENSG00000253470	148210	LOC105375747
HL-60ctr	chr18	18090512	19076715	6858.51	ENSG00000141449	28663	GREB1L
HL-60ctr	chr2	140899134	141697840	6844.42	ENSG00000238065	41165	NA
HL-60ctr	chr7	152846800	153717331	6806.84	ENSG00000226509	51420	NA
HL-60ctr	chr7	152773407	153542210	6801.2	ENSG00000224104	67991	NA
HL-60ctr	chr11	73700125	74502089	6740.13	ENSG00000256189	2203	NA
HL-60ctr	chr10	132903787	134320409	6731.67	ENSG00000176769	13133	TCERG1L
HL-60ctr	chr2	39271760	39961007	6719.46	ENSG00000152154	15904	TMEM178A
HL-60ctr	chr15	87935652	89105075	6708.19	ENSG00000140543	15169	DET1
HL-60ctr	chr2	39427269	40204285	6705.37	ENSG00000205111	24482	CDKL4
HL-60ctr	chr1	112430131	113400805	6664.03	ENSG00000215866	7540	LINC01356
HL-60ctr	chr1	119110920	120610919	6653.69	ENSG00000226126	46036	NA
HL-60ctr	chr16	72191436	73045334	6635.84	ENSG00000118557	19341	PMFBP1
HL-60ctr	chr8	88817532	89575767	6633.96	ENSG00000176566	65441	DCAF4L2
HL-60ctr	chr13	97865553	98600048	6619.87	ENSG00000270725	5745	NA
HL-60ctr	chr4	15337715	16224681	6611.42	ENSG00000163145	3727	C1QTNF7
HL-60ctr	chr1	116282110	117782109	6610.48	ENSG00000134258	28553	VTCN1
HL-60ctr	chr10	84069649	84913835	6608.6	ENSG00000207275	30878	NA
HL-60ctr	chr13	92843883	93719245	6602.02	ENSG00000232849	9066	NA
HL-60ctr	chr8	8281183	9228635	6592.63	ENSG00000253505	959	NA
HL-60ctr	chr1	195450832	196264812	6583.23	ENSG00000227421	234609	NA
HL-60ctr	chr12	116430119	117422365	6575.71	ENSG00000123066	34408	MED13L
HL-60ctr	chr8	86497756	87276248	6575.71	ENSG00000253680	31817	NA
HL-60ctr	chr12	71092942	71921062	6569.14	ENSG00000139292	59028	LGR5
HL-60ctr	chr8	116117269	116942787	6547.53	ENSG00000104447	120888	TRPS1
HL-60ctr	chr13	62578836	63355718	6545.65	ENSG00000229578	610	LINC00358
HL-60ctr	chr17	35051955	36095778	6538.13	ENSG00000267785	26939	NA
HL-60ctr	chr7	69534286	70533570	6527.8	ENSG00000236978	230571	NA
HL-60ctr	chr8	16901255	17798269	6524.04	ENSG00000078674	17920	PCM1
HL-60ctr	chr13	97489369	98241736	6523.1	ENSG00000235137	46727	NA
HL-60ctr	chr9	103733867	104594811	6522.16	ENSG00000229541	4083	NA
HL-60ctr	chr8	17349763	18247914	6509.01	ENSG00000271654	2627	NA
HL-60ctr	chr4	177454948	178239114	6500.55	ENSG00000109674	8124	NEIL3
HL-60ctr	chr8	125884567	126322404	6489.28	ENSG00000242170	39262	NA
HL-60ctr	chr13	97331512	98137672	6481.76	ENSG00000271625	8959	NA
HL-60ctr	chr16	22040035	22971402	6481.76	ENSG00000122254	43743	HS3ST2
HL-60ctr	chr10	83056495	83795143	6467.67	ENSG00000185737	160073	NRG3
HL-60ATRA	chr2	92191194	93242137	24332.6	ENSG00000235147	3512	NA
HL-60ATRA	chr2	91818676	92917168	20837.2	ENSG00000143429	13490	NA
HL-60ATRA	chr2	91666164	92716224	20330.6	ENSG00000219041	12923	NA
HL-60ATRA	chr2	91270567	92366784	20277.3	ENSG00000223816	143758	NA
HL-60ATRA	chr8	127091213	127455365	12646.9	ENSG00000221706	62707	NA
HL-60ATRA	chr8	130402622	130816401	12285	ENSG00000147697	17267	GSDMC
HL-60ATRA	chr8	127973186	128314287	11379.2	ENSG00000271509	9602	NA
HL-60ATRA	chr8	130437268	130833129	11076.9	ENSG00000147697	33995	GSDMC
HL-60ATRA	chr8	129872541	130240669	10906.6	ENSG00000250400	11956	NA
HL-60ATRA	chr8	130007396	130397003	10644.8	ENSG00000222755	93482	NA
HL-60ATRA	chr8	129817407	130197384	10528.8	ENSG00000221351	14633	NA
HL-60ATRA	chr8	126905037	127277388	10516	ENSG00000206695	8158	NA
HL-60ATRA	chr8	127139595	127516987	10388.3	ENSG00000253220	4439	NA
HL-60ATRA	chr8	128047366	128396198	10320.1	ENSG00000253929	8678	NA
HL-60ATRA	chr8	126945646	127333543	10015.7	ENSG00000245164	11094	LINC00861
HL-60ATRA	chr17	68086363	68939530	9936.97	ENSG00000230258	38637	NA
HL-60ATRA	chr8	130056606	130432653	9496.32	ENSG00000253926	4458	NA
HL-60ATRA	chr8	126096213	126547566	9308.99	ENSG00000253111	6049	NA
HL-60ATRA	chr8	126314116	126720532	9177.01	ENSG00000254431	46322	NA
HL-60ATRA	chr8	126321890	126753915	9104.63	ENSG00000254431	38548	NA
HL-60ATRA	chr17	68512947	69381542	8702.3	ENSG00000222563	74159	NA
HL-60ATRA	chr17	68414902	69262932	8686.33	ENSG00000260785	64614	CASC17
HL-60ATRA	chr8	128143737	128483245	8642.69	ENSG00000212993	50934	POU5F1B
HL-60ATRA	chr21	10417136	11742590	8486.23	ENSG00000270533	58379	NA
HL-60ATRA	chr14	19341603	19733505	8412.79	ENSG00000257959	9449	NA
HL-60ATRA	chr16	64853858	65801999	8352.12	ENSG00000261818	121149	NA
HL-60ATRA	chr15	79418326	80450904	8334.03	ENSG00000103876	6072	FAH
HL-60ATRA	chr8	126103486	126524746	8327.64	ENSG00000156831	435	NSMCE2
HL-60ATRA	chr8	130609512	131037952	8313.8	ENSG00000153310	8577	FAM49B
HL-60ATRA	chr18	60843383	61444641	8306.35	ENSG00000238988	18439	NA
HL-60ATRA	chr16	33362790	34862789	8262.71	ENSG00000261405	2326	LOC101929031
HL-60ATRA	chr14	19355921	19774233	8259.52	ENSG00000257825	8830	NA
HL-60ATRA	chr16	64971907	65830674	8155.21	ENSG00000140937	5749	CDH11
HL-60ATRA	chr16	33192940	34621695	8137.12	ENSG00000260291	2238	NA
HL-60ATRA	chr18	60884439	61439574	8036	ENSG00000166396	19405	SERPINB7
HL-60ATRA	chr17	68004047	68825756	7984.91	ENSG00000230258	9418	NA
HL-60ATRA	chr8	126745441	127145850	7974.27	ENSG00000253470	15858	LOC105375747
HL-60ATRA	chr4	176756232	177615488	7966.82	ENSG00000248388	11811	NA
HL-60ATRA	chr15	79208460	80251640	7890.18	ENSG00000103811	4940	CTSH
HL-60ATRA	chr22	28141472	29095415	7685.82	ENSG00000169184	2793	MN1
HL-60ATRA	chr4	34939984	35778834	7594.29	ENSG00000238694	27879	NA
HL-60ATRA	chr8	138011512	138984909	7565.55	ENSG00000254361	43622	NA
HL-60ATRA	chr3	97959734	98718198	7510.2	ENSG00000240476	16258	NA
HL-60ATRA	chr18	6310123	6949481	7487.85	ENSG00000251897	12462	NA
HL-60ATRA	chr21	10134985	11002133	7459.11	ENSG00000263839	64958	NA
HL-60ATRA	chr18	47694359	48272081	7435.7	ENSG00000141639	13887	MAPK4
HL-60ATRA	chr16	46657318	48074469	7423.99	ENSG00000261512	545	NA
HL-60ATRA	chr3	113673136	114420901	7321.81	ENSG00000163617	9848	CCDC191
HL-60ATRA	chr9	664394	1281209	7299.46	ENSG00000227914	9084	NA
HL-60ATRA	chr9	683829	1310822	7299.46	ENSG00000227914	1726	NA
HL-60ATRA	chr22	28618444	29542763	7288.81	ENSG00000201209	10300	NA
HL-60ATRA	chr11	44031676	44912206	7285.62	ENSG00000205126	37855	ACCSL
HL-60ATRA	chr1	117610920	119110919	7194.08	ENSG00000215930	26345	MIR942
HL-60ATRA	chr14	24343592	25147730	7179.18	ENSG00000258657	20750	NA
HL-60ATRA	chr14	24286101	25080752	7144.06	ENSG00000100450	1847	GZMH
HL-60ATRA	chr9	8010322	8863433	7141.93	ENSG00000225706	1178	PTPRD-AS1
HL-60ATRA	chr2	205821392	206533716	7137.67	ENSG00000223890	296636	NA
HL-60ATRA	chr4	35359409	36200615	7131.29	ENSG00000250416	130025	NA
HL-60ATRA	chr18	47584059	48124365	7123.84	ENSG00000267511	6106	NA
HL-60ATRA	chr18	33406381	34003216	7091.9	ENSG00000267797	15342	NA
HL-60ATRA	chr8	130635199	131043006	7087.65	ENSG00000153310	13631	FAM49B
HL-60ATRA	chr12	114204858	115043684	7062.1	ENSG00000249550	6630	LINC01234
HL-60ATRA	chr18	24287572	24895739	7056.78	ENSG00000265374	68587	LINC01908
HL-60ATRA	chr3	98002659	98795208	7044.01	ENSG00000232535	28098	NA
HL-60ATRA	chr20	4269316	5091641	7015.27	ENSG00000212536	12519	NA
HL-60ATRA	chr18	60542221	61144544	6981.21	ENSG00000206075	550	SERPINB5
HL-60ATRA	chr9	7855901	8723714	6981.21	ENSG00000212695	9873	NA
HL-60ATRA	chr4	35271345	36026019	6968.44	ENSG00000250416	218089	NA
HL-60ATRA	chr1	114014288	115283998	6967.37	ENSG00000201900	13553	NA
HL-60ATRA	chr13	78876451	79620449	6964.18	ENSG00000200686	52911	NA
HL-60ATRA	chr1	114649144	116072695	6937.57	ENSG00000134207	17231	SYT6
HL-60ATRA	chr18	47854212	48398001	6926.93	ENSG00000134042	46229	MRO
HL-60ATRA	chr12	114150853	114936471	6917.35	ENSG00000249550	33589	LINC01234
HL-60ATRA	chr15	79730050	80797870	6892.87	ENSG00000258010	60377	NA
HL-60ATRA	chr13	79207121	80007308	6877.97	ENSG00000227354	8845	RBM26-AS1
HL-60ATRA	chr13	79248451	80004844	6877.97	ENSG00000227354	6381	RBM26-AS1
HL-60ATRA	chr18	50370255	50989126	6865.19	ENSG00000221291	93409	NA
HL-60ATRA	chr21	30761344	31570124	6865.19	ENSG00000239171	363	NA
HL-60ATRA	chr3	116222302	117010925	6854.55	ENSG00000241397	49018	NA
HL-60ATRA	chr8	110732123	111515562	6813.04	ENSG00000255099	58018	NA
HL-60ATRA	chr8	110785959	111558210	6813.04	ENSG00000255099	4182	NA
HL-60ATRA	chr2	16055	1017833	6810.91	ENSG00000184731	22759	FAM110C
HL-60ATRA	chr3	116323222	117095301	6810.91	ENSG00000198406	41370	NA
HL-60ATRA	chr18	24319698	24902046	6790.69	ENSG00000265374	74894	LINC01908
HL-60ATRA	chr2	102071490	102999925	6787.49	ENSG00000115604	15293	IL18R1
HL-60ATRA	chr11	42383521	43157779	6774.72	ENSG00000254725	70153	NA
HL-60ATRA	chr3	174120599	174940056	6725.76	ENSG00000177694	35764	NAALADL2
HL-60ATRA	chr9	127863705	128853511	6721.5	ENSG00000232413	33652	NA
HL-60ATRA	chr9	127886143	128873427	6721.5	ENSG00000173611	19642	SCAI
HL-60ATRA	chr18	6193072	6830421	6720.44	ENSG00000264707	63674	L3MBTL4-AS1
HL-60ATRA	chr2	205977225	206761822	6714.05	ENSG00000118257	98965	NRP2
HL-60ATRA	chr22	28224360	29123526	6705.54	ENSG00000180957	23297	PITPNB
HL-60ATRA	chr14	19537554	19968320	6695.96	ENSG00000258363	7158	NA
HL-60ATRA	chr7	26275567	26995299	6688.51	ENSG00000213787	32768	NA
HL-60ATRA	chr7	26290613	26942868	6688.51	ENSG00000232383	25202	NA
HL-60ATRA	chr21	9973032	10861239	6683.19	ENSG00000263839	226911	NA
HL-60ATRA	chr3	98338966	99093221	6677.86	ENSG00000266233	3827	NA
HL-60ATRA	chr1	118360920	119860919	6674.67	ENSG00000231365	42323	WARS2-AS1
HL-60ATRA	chr11	42325662	43136274	6674.67	ENSG00000254725	48648	NA
HL-60ATRA	chr18	60607007	61161870	6673.61	ENSG00000269989	8619	NA
