# Supplementary material for: Regulation of MYB by distal enhancer elements in human myeloid leukemia
Source: Cell Death Dis. 2021 Feb 26;12(2):223. doi: 10.1038/s41419-021-03515-z (PMC7910426; doi:10.1038/s41419-021-03515-z)
Supplement: Supplementary file 9 — Supplementary Table6 [file 41419_2021_3515_MOESM9_ESM.xlsx]

## Sheet: Sheet1
Supplementary Table 6. Potential intra-chromosome interaction loci detected by 4C sequencing in K562, U937, HL-60 and HeLa cells.
Cell Lines	seqnames	start	end	normalized read counts	Distance from MYB TSS (start)	Distance from MYB TSS (end)
K562	chr6	135505590	135516024	2.23193e+06	3138	13572
K562	chr6	135489917	135500365	2.17636e+06	-12535	-2087
K562	chr6	135500366	135510814	1.3748e+06	-2086	8362
K562	chr6	135479433	135489909	992862	-23019	-12543
K562	chr6	135510808	135521228	839350	8356	18776
K562	chr6	135474180	135484671	642744	-28272	-17781
K562	chr6	135484679	135495141	456123	-17773	-7311
K562	chr6	135516018	135526425	448490	13566	23973
K562	chr6	135458377	135468912	430498	-44075	-33540
K562	chr6	135372895	135383687	402430	-129557	-118765
K562	chr6	135410552	135421227	358173	-91900	-81225
K562	chr6	135405198	135415889	316131	-97254	-86563
K562	chr6	135639190	135649312	315540	136738	146860
K562	chr6	135367481	135378291	309857	-134971	-124161
K562	chr6	135463652	135474172	293552	-38800	-28280
K562	chr6	135383697	135394455	282044	-118755	-107997
K562	chr6	135442506	135453086	262454	-59946	-49366
K562	chr6	135521222	135531615	255892	18770	29163
K562	chr6	135754429	135764349	248124	251977	261897
K562	chr6	135415898	135426556	245255	-86554	-75896
K562	chr6	135378300	135389075	243971	-124152	-113377
K562	chr6	135541970	135552311	239226	39518	49859
K562	chr6	135362058	135372885	237674	-140394	-129567
K562	chr6	135356625	135367471	237529	-145827	-134981
K562	chr6	135453095	135463644	229035	-49357	-38808
K562	chr6	135437200	135447796	227389	-65252	-54656
K562	chr6	135447804	135458369	227311	-54648	-44083
K562	chr6	135634124	135644256	226701	131672	141804
K562	chr6	135526419	135536799	223461	23967	34347
K562	chr6	135421236	135431878	210610	-81216	-70574
K562	chr6	135578034	135588288	193495	75582	85836
K562	chr6	135572900	135583166	192495	70448	80714
K562	chr6	135399835	135410543	181025	-102617	-91909
K562	chr6	135749465	135759392	179088	247013	256940
K562	chr6	135593399	135603618	172766	90947	101166
K562	chr6	135536793	135547146	164543	34341	44694
K562	chr6	135714606	135724589	162209	212154	222137
K562	chr6	135583161	135593404	153844	80709	90952
K562	chr6	135588283	135598514	148467	85831	96062
K562	chr6	135644252	135654363	145853	141800	151911
K562	chr6	135318342	135329317	145769	-184110	-173135
K562	chr6	135567761	135578039	145014	65309	75587
K562	chr6	135468920	135479425	141822	-33532	-23027
K562	chr6	135323839	135334795	141645	-178613	-167657
K562	chr6	135759390	135769303	138237	256938	266851
K562	chr6	135557463	135567766	135532	55011	65314
K562	chr6	135598509	135608717	134690	96057	106265
K562	chr6	135290708	135301780	126825	-211744	-200672
K562	chr6	135531609	135541976	123894	29157	39524
K562	chr6	135431887	135442498	121909	-70565	-59954
K562	chr6	135684565	135694600	115913	182113	192148
K562	chr6	135744497	135754432	114683	242045	251980
K562	chr6	135659405	135669487	111398	156953	167035
K562	chr6	135426565	135437192	110346	-75887	-65260
K562	chr6	135629052	135639195	106309	126600	136743
K562	chr6	135719598	135729573	104743	217146	227121
K562	chr6	135739525	135749468	101222	237073	247016
K562	chr6	135709610	135719601	97381.7	207158	217149
K562	chr6	135312835	135323829	95087.1	-189617	-178623
K562	chr6	135334805	135345724	91582.2	-167647	-156728
K562	chr6	135389085	135399826	90242.8	-113367	-102626
K562	chr6	135603613	135613810	86199	101161	111358
K562	chr6	135664447	135674519	82151.9	161995	172067
K562	chr6	135764347	135774252	80528.5	261895	271800
K562	chr6	135340274	135351174	80476.9	-162178	-151278
K562	chr6	135689583	135699609	77782.1	187131	197157
K562	chr6	135307318	135318331	76236.2	-195134	-184121
K562	chr6	135547141	135557469	74325.6	44689	55017
K562	chr6	135552305	135562620	72098.7	49853	60168
K562	chr6	135724586	135734552	70259.2	222134	232100
K562	chr6	135729569	135739528	70259.2	227117	237076
K562	chr6	135296255	135307307	69917.1	-206197	-195145
K562	chr6	135679542	135689586	68306.6	177090	187134
K562	chr6	135769300	135779199	64040.1	266848	276747
K562	chr6	135274007	135285140	63126.7	-228445	-217312
K562	chr6	135394464	135405189	59499.2	-107988	-97263
K562	chr6	135562615	135572905	57685.4	60163	70453
K562	chr6	135623975	135634128	57475.7	121523	131676
K562	chr6	135649308	135659409	57098.1	146856	156957
K562	chr6	135329327	135340264	55994.3	-173125	-162188
K562	chr6	135618893	135629057	55597.4	116441	126605
K562	chr6	135608712	135618897	55277.8	106260	116445
K562	chr6	135268419	135279573	55171.3	-234033	-222879
K562	chr6	135669483	135679546	54412.9	167031	177094
K562	chr6	135613805	135623980	53486.7	111353	121528
K562	chr6	135257213	135268408	48600.5	-245239	-234044
K562	chr6	135285151	135296244	47796.9	-217301	-206208
K562	chr6	135694596	135704613	46741.5	192144	202161
K562	chr6	135699605	135709613	46741.5	197153	207161
K562	chr6	135734549	135744500	45844.3	232097	242048
K562	chr6	135704610	135714609	45705.6	202158	212157
K562	chr6	135674515	135684568	42881.6	172063	182116
K562	chr6	135262821	135273996	41222.8	-239631	-228456
K562	chr6	135654359	135664451	38657.1	151907	161999
K562	chr6	135234671	135245952	37595.3	-267781	-256500
K562	chr6	134274159	134290935	34355	-1228293	-1211517
K562	chr6	135229008	135240311	33064.1	-273444	-262141
K562	chr6	134475814	134491171	30763	-1026638	-1011281
K562	chr6	135251593	135262810	29384.9	-250859	-239642
K562	chr6	135774250	135784142	29246.1	271798	281690
U937	chr6	135505590	135516024	2.39819e+06	3138	13572
U937	chr6	135500366	135510814	1.66721e+06	-2086	8362
U937	chr6	135510808	135521228	706956	8356	18776
U937	chr6	135489917	135500365	452308	-12535	-2087
U937	chr6	135516018	135526425	198846	13566	23973
U937	chr6	135521222	135531615	113574	18770	29163
U937	chr6	135479433	135489909	110793	-23019	-12543
U937	chr6	135458377	135468912	88027.7	-44075	-33540
U937	chr6	135484679	135495141	78203.2	-17773	-7311
U937	chr6	135474180	135484671	70306.2	-28272	-17781
U937	chr6	135463652	135474172	67006.1	-38800	-28280
U937	chr6	135526419	135536799	56489.9	23967	34347
U937	chr6	135437200	135447796	48909.9	-65252	-54656
U937	chr6	135531609	135541976	38674.7	29157	39524
U937	chr6	135442506	135453086	38098.3	-59946	-49366
U937	chr6	135410552	135421227	37147.2	-91900	-81225
U937	chr6	135405198	135415889	34845.1	-97254	-86563
U937	chr6	135541970	135552311	34456	39518	49859
U937	chr6	135468920	135479425	33656.2	-33532	-23027
U937	chr6	135372895	135383687	32802.3	-129557	-118765
U937	chr6	135447804	135458369	28720.5	-54648	-44083
U937	chr6	135415898	135426556	27841.5	-86554	-75896
U937	chr6	135536793	135547146	27175	34341	44694
U937	chr6	135593399	135603618	24638.7	90947	101166
U937	chr6	135378300	135389075	24037	-124152	-113377
U937	chr6	135323839	135334795	23183.2	-178613	-167657
U937	chr6	135383697	135394455	20827.1	-118755	-107997
U937	chr6	135598509	135608717	20729.8	96057	106265
U937	chr6	135754429	135764349	20679.3	251977	261897
U937	chr6	135367481	135378291	17581	-134971	-124161
U937	chr6	135749465	135759392	16968.6	247013	256940
U937	chr6	135431887	135442498	16759.6	-70565	-59954
U937	chr6	135318342	135329317	16280.5	-184110	-173135
U937	chr6	135329327	135340264	15959.8	-173125	-162188
U937	chr6	135453095	135463644	15379.8	-49357	-38808
U937	chr6	135356625	135367471	15311.4	-145827	-134981
U937	chr6	135312835	135323829	15214.1	-189617	-178623
U937	chr6	135421236	135431878	14237.8	-81216	-70574
U937	chr6	135399835	135410543	13899.1	-102617	-91909
U937	chr6	135362058	135372885	12998.4	-140394	-129567
U937	chr6	135588283	135598514	11715.9	85831	96062
U937	chr6	135334805	135345724	11658.3	-167647	-156728
U937	chr6	135389085	135399826	11481.7	-113367	-102626
U937	chr6	135307318	135318331	11438.5	-195134	-184121
U937	chr6	135629052	135639195	11370	126600	136743
U937	chr6	135739525	135749468	11182.7	237073	247016
U937	chr6	27472211	27665062	11081.8	-108030241	-107837390
U937	chr6	135634124	135644256	10988.2	131672	141804
U937	chr6	135603613	135613810	10750.4	101161	111358
U937	chr6	135744497	135754432	10642.3	242045	251980
U937	chr6	135639190	135649312	10555.8	136738	146860
U937	chr6	135547141	135557469	10184.8	44689	55017
U937	chr6	47767562	47919917	10076.7	-87734890	-87582535
U937	chr6	135426565	135437192	10044.3	-75887	-65260
U937	chr6	135578034	135588288	9885.74	75582	85836
U937	chr6	135268419	135279573	9208.43	-234033	-222879
U937	chr6	53449445	53594939	9057.12	-82053007	-81907513
U937	chr6	135714606	135724589	8898.6	212154	222137
U937	chr6	54680543	54825124	8776.11	-80821909	-80677328
U937	chr6	135709610	135719601	8747.29	207158	217149
U937	chr6	97490040	97611410	8704.06	-38012412	-37891042
U937	chr6	45930898	46073641	8430.26	-89571554	-89428811
U937	chr6	135618893	135629057	8415.85	116441	126605
U937	chr6	135234671	135245952	8106.02	-267781	-256500
U937	chr6	135613805	135623980	8008.74	111353	121528
U937	chr6	45859873	46002269	7961.91	-89642579	-89500183
U937	chr6	43787465	43923345	7861.03	-91714987	-91579107
U937	chr6	110631232	110671134	7821.4	-24871220	-24831318
U937	chr6	110611315	110651183	7752.95	-24891137	-24851269
U937	chr6	135572900	135583166	7727.73	70448	80714
U937	chr6	134689313	134703307	7652.08	-813139	-799145
U937	chr6	135217649	135228996	7644.87	-284803	-273456
U937	chr6	3930365	4112484	7486.36	-131572087	-131389968
U937	chr6	135229008	135240311	7482.75	-273444	-262141
U937	chr6	104047151	104134759	7475.55	-31455301	-31367693
U937	chr6	5664624	5826093	7450.33	-129837828	-129676359
U937	chr6	76034047	76153616	7417.9	-59468405	-59348836
U937	chr6	5745874	5906314	7403.49	-129756578	-129596138
U937	chr6	135351184	135362048	7399.89	-151268	-140404
U937	chr6	25501424	25632432	7208.95	-110001028	-109870020
U937	chr6	102938128	103033738	7025.21	-32564324	-32468714
U937	chr6	97550903	97671919	6971.17	-37951549	-37830533
U937	chr6	75734896	75854594	6935.15	-59767556	-59647858
U937	chr6	147482271	147520914	6931.54	11979819	12018462
U937	chr6	75794764	75914424	6920.74	-59707688	-59588028
U937	chr6	75974248	76093831	6902.72	-59528204	-59408621
U937	chr6	132507123	132538761	6686.56	-2995329	-2963691
U937	chr6	43855360	43991332	6668.55	-91647092	-91511120
U937	chr6	102986061	103081417	6528.04	-32516391	-32421035
U937	chr6	49160183	49317451	6383.94	-86342269	-86185001
U937	chr6	134506479	134521631	6376.73	-995973	-980821
U937	chr6	49081701	49238816	6261.45	-86420751	-86263636
U937	chr6	136696364	136706774	6247.04	1193912	1204322
U937	chr6	131165989	131207313	6189.39	-4336463	-4295139
U937	chr6	137584041	137597659	6178.59	2081589	2095207
U937	chr6	158690695	158728302	6149.76	23188243	23225850
U937	chr6	135759390	135769303	6030.88	256938	266851
U937	chr6	71852011	71985187	6020.07	-63650441	-63517265
U937	chr6	71918773	72051601	6020.07	-63583679	-63450851
U937	chr6	53376536	53522192	6009.26	-82125916	-81980260
HL-60	chr6	135505590	135516024	1.23429e+06	3138	13572
HL-60	chr6	135489917	135500365	842076	-12535	-2087
HL-60	chr6	135500366	135510814	840963	-2086	8362
HL-60	chr6	135510808	135521228	427136	8356	18776
HL-60	chr6	135516018	135526425	280539	13566	23973
HL-60	chr6	135521222	135531615	154803	18770	29163
HL-60	chr6	135458377	135468912	151408	-44075	-33540
HL-60	chr6	135479433	135489909	145014	-23019	-12543
HL-60	chr6	135484679	135495141	127391	-17773	-7311
HL-60	chr6	135474180	135484671	97794.5	-28272	-17781
HL-60	chr6	135526419	135536799	92177.8	23967	34347
HL-60	chr6	135463652	135474172	88713.9	-38800	-28280
HL-60	chr6	135749465	135759392	81256	247013	256940
HL-60	chr6	135541970	135552311	80798.7	39518	49859
HL-60	chr6	135754429	135764349	76432.4	251977	261897
HL-60	chr6	135453095	135463644	69213.2	-49357	-38808
HL-60	chr6	135578034	135588288	59129.1	75582	85836
HL-60	chr6	135442506	135453086	59112.9	-59946	-49366
HL-60	chr6	135447804	135458369	58760.8	-54648	-44083
HL-60	chr6	135536793	135547146	50016.1	34341	44694
HL-60	chr6	135531609	135541976	49433.4	29157	39524
HL-60	chr6	135372895	135383687	45981.6	-129557	-118765
HL-60	chr6	135572900	135583166	45868.3	70448	80714
HL-60	chr6	135383697	135394455	45249.2	-118755	-107997
HL-60	chr6	135323839	135334795	41765.1	-178613	-167657
HL-60	chr6	135329327	135340264	39685.1	-173125	-162188
HL-60	chr6	135583161	135593404	37941	80709	90952
HL-60	chr6	135367481	135378291	36014.8	-134971	-124161
HL-60	chr6	135356625	135367471	35148.9	-145827	-134981
HL-60	chr6	135362058	135372885	35148.9	-140394	-129567
HL-60	chr6	135405198	135415889	34914.2	-97254	-86563
HL-60	chr6	135410552	135421227	34444.8	-91900	-81225
HL-60	chr6	135759390	135769303	31944	256938	266851
HL-60	chr6	135598509	135608717	30584.3	96057	106265
HL-60	chr6	135290708	135301780	30442.7	-211744	-200672
HL-60	chr6	135437200	135447796	30199.9	-65252	-54656
HL-60	chr6	135468920	135479425	29896.4	-33532	-23027
HL-60	chr6	135547141	135557469	29718.3	44689	55017
HL-60	chr6	135567761	135578039	28860.4	65309	75587
HL-60	chr6	135769300	135779199	28520.5	266848	276747
HL-60	chr6	135378300	135389075	27780	-124152	-113377
HL-60	chr6	135593399	135603618	27525.1	90947	101166
HL-60	chr6	135588283	135598514	26918.1	85831	96062
HL-60	chr6	135334805	135345724	26137.1	-167647	-156728
HL-60	chr6	135659405	135669487	25752.6	156953	167035
HL-60	chr6	135634124	135644256	24287.8	131672	141804
HL-60	chr6	135415898	135426556	23810.3	-86554	-75896
HL-60	chr6	135639190	135649312	23057.6	136738	146860
HL-60	chr6	135724586	135734552	22677.2	222134	232100
HL-60	chr6	135729569	135739528	22677.2	227117	237076
HL-60	chr6	135399835	135410543	22434.4	-102617	-91909
HL-60	chr6	135296255	135307307	21904.3	-206197	-195145
HL-60	chr6	135603613	135613810	21835.5	101161	111358
HL-60	chr6	135557463	135567766	21528	55011	65314
HL-60	chr6	135629052	135639195	19270	126600	136743
HL-60	chr6	135714606	135724589	18792.5	212154	222137
HL-60	chr6	135774250	135784142	18379.7	271798	281690
HL-60	chr6	135709610	135719601	18031.7	207158	217149
HL-60	chr6	135744497	135754432	17877.9	242045	251980
HL-60	chr6	135618893	135629057	16894.6	116441	126605
HL-60	chr6	135318342	135329317	16485.9	-184110	-173135
HL-60	chr6	135340274	135351174	16473.8	-162178	-151278
HL-60	chr6	135389085	135399826	15729.2	-113367	-102626
HL-60	chr6	135431887	135442498	15352.8	-70565	-59954
HL-60	chr6	135803878	135813731	15344.8	301426	311279
HL-60	chr6	135421236	135431878	15320.5	-81216	-70574
HL-60	chr6	135613805	135623980	14733.7	111353	121528
HL-60	chr6	135679542	135689586	14664.9	177090	187134
HL-60	chr6	35484072	35724548	14547.6	-100018380	-99777904
HL-60	chr6	135739525	135749468	13446.9	237073	247016
HL-60	chr6	45647785	45789181	12694.2	-89854667	-89713271
HL-60	chr6	135789079	135798951	12435.2	286627	296499
HL-60	chr6	45718320	45860042	12390.7	-89784132	-89642410
HL-60	chr6	78921102	79041904	12249.1	-56581350	-56460548
HL-60	chr6	78981526	79102283	12249.1	-56520926	-56400169
HL-60	chr6	136654928	136665246	12018.4	1152476	1162794
HL-60	chr6	37992171	38158763	11799.9	-97510281	-97343689
HL-60	chr6	135644252	135654363	11791.8	141800	151911
HL-60	chr6	135552305	135562620	11739.2	49853	60168
HL-60	chr6	135664447	135674519	11739.2	161995	172067
HL-60	chr6	107957452	108002989	11613.8	-27545000	-27499463
HL-60	chr6	69681118	69827397	11540.9	-65821334	-65675055
HL-60	chr6	135764347	135774252	11540.9	261895	271800
HL-60	chr6	134468082	134483492	11492.4	-1034370	-1018960
HL-60	chr6	19136233	19253742	11443.8	-116366219	-116248710
HL-60	chr6	37907299	38075467	11411.4	-97595153	-97426985
HL-60	chr6	97490040	97611410	11051.3	-38012412	-37891042
HL-60	chr6	116737203	116804989	10780.2	-18765249	-18697463
HL-60	chr6	126503907	126559780	10683.1	-8998545	-8942672
HL-60	chr6	44127399	44263824	10634.5	-91375053	-91238628
HL-60	chr6	35606864	35842233	10379.6	-99895588	-99660219
HL-60	chr6	135623975	135634128	10298.6	121523	131676
HL-60	chr6	22235438	22353047	10294.6	-113267014	-113149405
HL-60	chr6	7194029	7335839	10181.3	-128308423	-128166613
HL-60	chr6	97550903	97671919	10181.3	-37951549	-37830533
HL-60	chr6	135965161	135974871	10076.1	462709	472419
HL-60	chr6	45789015	45931071	10043.7	-89713437	-89571381
HL-60	chr6	41337051	41474995	9845.41	-94165401	-94027457
HL-60	chr6	26624933	26783857	9808.99	-108877519	-108718595
HL-60	chr6	7265397	7406282	9796.85	-128237055	-128096170
HeLa	chr6	135489917	135500365	8678.81	-12535	-2087
HeLa	chr6	135479433	135489909	4880.1	-23019	-12543
HeLa	chr6	135505590	135516024	4447.82	3138	13572
HeLa	chr6	135474180	135484671	3110.1	-28272	-17781
HeLa	chr6	135510808	135521228	3106.43	8356	18776
HeLa	chr6	135500366	135510814	2477.06	-2086	8362
HeLa	chr6	135516018	135526425	2235.35	13566	23973
HeLa	chr6	135526419	135536799	2139.97	23967	34347
HeLa	chr6	135578034	135588288	2096.76	75582	85836
HeLa	chr6	135484679	135495141	1977.54	-17773	-7311
HeLa	chr6	135541970	135552311	1906.77	39518	49859
HeLa	chr6	135593399	135603618	1810.97	90947	101166
HeLa	chr6	135572900	135583166	1716.45	70448	80714
HeLa	chr6	135583161	135593404	1651.97	80709	90952
HeLa	chr6	135458377	135468912	1616.98	-44075	-33540
HeLa	chr6	135588283	135598514	1609.21	85831	96062
HeLa	chr6	135684565	135694600	1505.69	182113	192148
HeLa	chr6	135531609	135541976	1484.16	29157	39524
HeLa	chr6	135567761	135578039	1444.38	65309	75587
HeLa	chr6	135415898	135426556	1339.33	-86554	-75896
HeLa	chr6	135598509	135608717	1323.96	96057	106265
HeLa	chr6	135536793	135547146	1311.32	34341	44694
HeLa	chr6	135521222	135531615	1305.7	18770	29163
HeLa	chr6	135634124	135644256	1303.97	131672	141804
HeLa	chr6	135442506	135453086	1256.25	-59946	-49366
HeLa	chr6	135410552	135421227	1247.83	-91900	-81225
HeLa	chr6	135421236	135431878	1177.47	-81216	-70574
HeLa	chr6	135603613	135613810	1133.85	101161	111358
HeLa	chr6	135437200	135447796	1098.57	-65252	-54656
HeLa	chr6	135659405	135669487	1091.13	156953	167035
HeLa	chr6	135754429	135764349	1091.01	251977	261897
HeLa	chr6	135372895	135383687	1090.1	-129557	-118765
HeLa	chr6	135323839	135334795	1055.57	-178613	-167657
HeLa	chr6	135714606	135724589	1049.25	212154	222137
HeLa	chr6	135557463	135567766	1045.03	55011	65314
HeLa	chr6	135639190	135649312	1038.51	136738	146860
HeLa	chr6	135679542	135689586	982.282	177090	187134
HeLa	chr6	135405198	135415889	977.283	-97254	-86563
HeLa	chr6	135463652	135474172	956.876	-38800	-28280
HeLa	chr6	135759390	135769303	945.846	256938	266851
HeLa	chr6	135689583	135699609	885.987	187131	197157
HeLa	chr6	135378300	135389075	885.946	-124152	-113377
HeLa	chr6	135562615	135572905	864.051	60163	70453
HeLa	chr6	135629052	135639195	862.151	126600	136743
HeLa	chr6	135318342	135329317	853.31	-184110	-173135
HeLa	chr6	135383697	135394455	832.49	-118755	-107997
HeLa	chr6	135290708	135301780	824.476	-211744	-200672
HeLa	chr6	135453095	135463644	812.702	-49357	-38808
HeLa	chr6	135664447	135674519	808.158	161995	172067
HeLa	chr6	135356625	135367471	796.839	-145827	-134981
HeLa	chr6	135362058	135372885	796.839	-140394	-129567
HeLa	chr6	135764347	135774252	780.273	261895	271800
HeLa	chr6	135447804	135458369	770.276	-54648	-44083
HeLa	chr6	135749465	135759392	761.518	247013	256940
HeLa	chr6	135431887	135442498	745.614	-70565	-59954
HeLa	chr6	135709610	135719601	741.4	207158	217149
HeLa	chr6	135644252	135654363	739.335	141800	151911
HeLa	chr6	136251145	136260880	712.565	748693	758428
HeLa	chr6	136598533	136608733	706.699	1096081	1106281
HeLa	chr6	135694596	135704613	704.427	192144	202161
HeLa	chr6	135699605	135709613	704.427	197153	207161
HeLa	chr6	135769300	135779199	699.842	266848	276747
HeLa	chr6	135268419	135279573	676.956	-234033	-222879
HeLa	chr6	135367481	135378291	673.857	-134971	-124161
HeLa	chr6	136613850	136624081	669.892	1111398	1121629
HeLa	chr6	135217649	135228996	664.852	-284803	-273456
HeLa	chr6	135223334	135234659	645.642	-279118	-267793
HeLa	chr6	136256013	136265751	603.795	753561	763299
HeLa	chr6	135426565	135437192	593.632	-75887	-65260
HeLa	chr6	136562966	136573098	591.649	1060514	1070646
HeLa	chr6	135257213	135268408	583.181	-245239	-234044
HeLa	chr6	135649308	135659409	580.165	146856	156957
HeLa	chr6	136568033	136578174	578.926	1065581	1075722
HeLa	chr6	135719598	135729573	571.779	217146	227121
HeLa	chr6	135547141	135557469	555.627	44689	55017
HeLa	chr6	135262821	135273996	551.95	-239631	-228456
HeLa	chr6	135613805	135623980	549.884	111353	121528
HeLa	chr6	135312835	135323829	544.803	-189617	-178623
HeLa	chr6	134475814	134491171	539.598	-1026638	-1011281
HeLa	chr6	136603633	136613844	539.557	1101181	1111392
HeLa	chr6	135329327	135340264	525.966	-173125	-162188
HeLa	chr6	135251593	135262810	522.661	-250859	-239642
HeLa	chr6	136154068	136163756	513.655	651616	661304
HeLa	chr6	136860811	136871648	513.407	1358359	1369196
HeLa	chr6	135803878	135813731	503.906	301426	311279
HeLa	chr6	135724586	135734552	502.956	222134	232100
HeLa	chr6	135729569	135739528	502.956	227117	237076
HeLa	chr6	135229008	135240311	500.56	-273444	-262141
HeLa	chr6	136680781	136691157	490.356	1178329	1188705
HeLa	chr6	134744876	134758541	489.158	-757576	-743911
HeLa	chr6	136522598	136532658	485.771	1020146	1030206
HeLa	chr6	135618893	135629057	483.127	116441	126605
HeLa	chr6	135399835	135410543	480.731	-102617	-91909
HeLa	chr6	135274007	135285140	476.228	-228445	-217312
HeLa	chr6	135994276	136003973	473.006	491824	501521
HeLa	chr6	136618966	136629208	465.818	1116514	1126756
HeLa	chr6	135200526	135211941	465.528	-301926	-290511
HeLa	chr6	134483519	134498825	461.067	-1018933	-1003627
HeLa	chr6	136993133	137004376	460.612	1490681	1501924
HeLa	chr6	134559166	134573973	459.125	-943286	-928479
HeLa	chr5	141160290	142356689	2573.69	ENSG00000156453	72648
HeLa	chr9	127102615	128051432	2572.6	ENSG00000264237	10120
